# Supplementary material for: Simultaneous bicolor interrogation in thulium optical clock providing very low systematic frequency shifts
Source: Nat Commun. 2021 Aug 27;12:5171. doi: 10.1038/s41467-021-25396-8 (PMC8397736; doi:10.1038/s41467-021-25396-8)
Supplement: Supplementary file 4 — Supplementary Data 1 [file 41467_2021_25396_MOESM4_ESM.xlsx]

## Sheet: FIG_2
Nmeas	f0_43	f0_32	synth	t_meas
0	-7.2984	7.8302	0.2659	1.59387e+09
1	-6.3804	9.0188	1.3192	1.59387e+09
2	-5.5872	9.26	1.8364	1.59387e+09
3	-6.5744	8.6888	1.0572	1.59387e+09
4	-6.2932	8.2898	0.9983	1.59387e+09
5	-6.3256	8.6984	1.1864	1.59387e+09
6	-6.4296	8.2148	0.8926	1.59387e+09
7	-6.3756	8.1824	0.9034	1.59387e+09
8	-7.0512	7.904	0.4264	1.59387e+09
9	-6.97	8.0168	0.5234	1.59387e+09
10	-7.3632	7.1252	-0.119	1.59387e+09
11	-6.8788	7.7516	0.4364	1.59387e+09
12	-8.3032	6.0296	-1.1368	1.59387e+09
13	-8.5676	6.6014	-0.9831	1.59387e+09
14	-7.9456	7.9502	0.00230002	1.59387e+09
15	-8.4416	7.2764	-0.5826	1.59387e+09
16	-8.274	7.8512	-0.2114	1.59387e+09
17	-7.7796	8.6162	0.4183	1.59387e+09
18	-7.194	8.7518	0.7789	1.59387e+09
19	-8.4868	7.1924	-0.6472	1.59387e+09
20	-8.486	7.4576	-0.5142	1.59387e+09
21	-8.5528	7.856	-0.3484	1.59387e+09
22	-8.6352	8.4326	-0.1013	1.59387e+09
23	-8.178	9.2594	0.5407	1.59387e+09
24	-8.0784	8.6054	0.2635	1.59387e+09
25	-8.1836	8.1098	-0.0369	1.59387e+09
26	-8.058	7.6058	-0.2261	1.59387e+09
27	-8.4304	8.1032	-0.1636	1.59387e+09
28	-8.4828	7.9628	-0.26	1.59387e+09
29	-8.9648	7.2578	-0.8535	1.59387e+09
30	-8.6304	8.1062	-0.2621	1.59387e+09
31	-8.6084	8.0408	-0.2838	1.59387e+09
32	-8.5604	7.985	-0.2877	1.59387e+09
33	-8.8152	7.3898	-0.7127	1.59387e+09
34	-9.6416	6.4898	-1.5759	1.59387e+09
35	-8.6516	7.9298	-0.3609	1.59387e+09
36	-8.8764	7.4972	-0.6896	1.59387e+09
37	-9.5816	6.1688	-1.7064	1.59387e+09
38	-9.9336	6.2996	-1.817	1.59387e+09
39	-9.7972	6.7994	-1.4989	1.59387e+09
40	-9.7188	6.9128	-1.403	1.59387e+09
41	-8.3944	8.3996	0.00259995	1.59387e+09
42	-7.3188	9.6728	1.177	1.59387e+09
43	-6.0616	10.1042	2.0213	1.59387e+09
44	-6.1256	9.4568	1.6656	1.59387e+09
45	-6.764	8.0108	0.6234	1.59387e+09
46	-5.9676	8.375	1.2037	1.59387e+09
47	-6.5412	8.1548	0.8068	1.59387e+09
48	-7.2464	8.087	0.4203	1.59387e+09
49	-7.5168	7.37	-0.0734	1.59387e+09
50	-7.9064	6.803	-0.5517	1.59387e+09
51	-8.0624	6.4472	-0.8076	1.59387e+09
52	-7.828	7.1546	-0.3367	1.59387e+09
53	-8.262	6.5132	-0.8744	1.59387e+09
54	-8.1964	7.1894	-0.5035	1.59387e+09
55	-8.6316	7.4744	-0.5786	1.59387e+09
56	-8.3144	7.3088	-0.5028	1.59387e+09
57	-7.6712	7.7378	0.0333	1.59387e+09
58	-7.258	8.2844	0.5132	1.59387e+09
59	-7.8456	7.6904	-0.0775999	1.59387e+09
60	-7.086	9.0098	0.9619	1.59387e+09
61	-8.0904	8.5004	0.205	1.59387e+09
62	-8.294	8.312	0.00899994	1.59387e+09
63	-8.0216	8.5412	0.2598	1.59387e+09
64	-8.6276	6.77	-0.9288	1.59387e+09
65	-9.3252	5.6426	-1.8413	1.59387e+09
66	-8.58	6.5324	-1.0238	1.59387e+09
67	-8.7732	6.1628	-1.3052	1.59387e+09
68	-9.0368	6.3284	-1.3542	1.59387e+09
69	-7.9508	7.1216	-0.4146	1.59387e+09
70	-8.4484	6.5528	-0.9478	1.59387e+09
71	-7.9132	8.0726	0.0797	1.59387e+09
72	-7.4744	8.6612	0.5934	1.59387e+09
73	-8.2528	8.0864	-0.0832	1.59387e+09
74	-7.1228	9.0584	0.9678	1.59387e+09
75	-7.3504	8.6336	0.6416	1.59387e+09
76	-7.1536	8.2712	0.5588	1.59387e+09
77	-6.628	8.7416	1.0568	1.59387e+09
78	-6.4988	8.8838	1.1925	1.59387e+09
79	-6.3944	8.2184	0.912	1.59387e+09
80	-6.7012	8.435	0.8669	1.59387e+09
81	-7.0944	8.5202	0.7129	1.59387e+09
82	-7.2728	7.1774	-0.0476999	1.59387e+09
83	-6.8944	7.235	0.1703	1.59387e+09
84	-7.8628	6.9338	-0.4645	1.59387e+09
85	-7.8456	7.3412	-0.2522	1.59387e+09
86	-7.9224	7.6826	-0.1199	1.59387e+09
87	-9.3272	7.301	-1.0131	1.59387e+09
88	-8.238	8.5376	0.1498	1.59387e+09
89	-8.0884	8.7752	0.3434	1.59387e+09
90	-8.3156	8.0522	-0.1317	1.59387e+09
91	-8.2496	8.2412	-0.00419998	1.59387e+09
92	-8.578	7.811	-0.3835	1.59387e+09
93	-7.2488	8.4974	0.6243	1.59387e+09
94	-7.2468	9.1364	0.9448	1.59387e+09
95	-7.8224	8.399	0.2883	1.59387e+09
96	-8.2832	8.513	0.1149	1.59387e+09
97	-7.6404	9.2582	0.8089	1.59387e+09
98	-7.8596	7.8026	-0.0285001	1.59387e+09
99	-7.5972	7.5716	-0.0128001	1.59387e+09
100	-7.1184	8.4506	0.6661	1.59387e+09
101	-6.4688	8.9936	1.2624	1.59387e+09
102	-6.7096	8.63	0.9602	1.59387e+09
103	-7.2384	7.9556	0.3586	1.59387e+09
104	-7.258	7.805	0.2735	1.59387e+09
105	-6.91	7.9172	0.5036	1.59387e+09
106	-6.3936	7.7474	0.6769	1.59387e+09
107	-7.454	7.3334	-0.0603	1.59387e+09
108	-6.8984	8.6324	0.867	1.59387e+09
109	-7.5872	7.8182	0.1155	1.59387e+09
110	-6.7136	8.4692	0.8778	1.59387e+09
111	-6.9512	7.8326	0.4407	1.59387e+09
112	-6.3852	7.757	0.6859	1.59387e+09
113	-6.3176	8.7386	1.2105	1.59387e+09
114	-5.5096	9.173	1.8317	1.59387e+09
115	-6.7188	8.54	0.9106	1.59387e+09
116	-7.0056	8.3504	0.6724	1.59387e+09
117	-6.8988	8.3588	0.73	1.59387e+09
118	-6.5988	7.5938	0.4975	1.59387e+09
119	-7.6548	7.463	-0.0959001	1.59387e+09
120	-7.9572	7.2272	-0.365	1.59387e+09
121	-7.7944	7.7576	-0.0184001	1.59387e+09
122	-7.5696	8.0192	0.2248	1.59387e+09
123	-7.654	7.5794	-0.0373001	1.59387e+09
124	-7.5904	7.3886	-0.1009	1.59387e+09
125	-7.4808	7.616	0.0676	1.59387e+09
126	-7.2108	7.8788	0.334	1.59387e+09
127	-8.0516	5.8574	-1.0971	1.59387e+09
128	-8.2428	6.3116	-0.9656	1.59387e+09
129	-8.4248	6.8936	-0.7656	1.59387e+09
130	-8.1068	8.09	-0.00839996	1.59387e+09
131	-8.6176	7.3052	-0.6562	1.59387e+09
132	-8.668	7.4408	-0.6136	1.59387e+09
133	-8.9008	7.7378	-0.5815	1.59387e+09
134	-8.5016	7.3274	-0.5871	1.59387e+09
135	-8.7876	6.8492	-0.9692	1.59387e+09
136	-9.4392	6.3704	-1.5344	1.59387e+09
137	-8.4492	7.6556	-0.3968	1.59387e+09
138	-8.6604	7.5218	-0.5693	1.59387e+09
139	-8.7864	7.9688	-0.4088	1.59387e+09
140	-9.3372	7.136	-1.1006	1.59387e+09
141	-9.26	7.565	-0.8475	1.59387e+09
142	-9.6048	7.1186	-1.2431	1.59387e+09
143	-9.0052	7.2038	-0.9007	1.59387e+09
144	-8.8568	7.6832	-0.5868	1.59387e+09
145	-8.5856	8.003	-0.2913	1.59387e+09
146	-7.7652	9.0008	0.6178	1.59387e+09
147	-6.8488	9.7508	1.451	1.59387e+09
148	-5.9256	9.6098	1.8421	1.59387e+09
149	-6.6468	8.0306	0.6919	1.59387e+09
150	-6.3948	7.8662	0.7357	1.59387e+09
151	-7.2008	6.7586	-0.2211	1.59387e+09
152	-8.7764	5.453	-1.6617	1.59387e+09
153	-8.4204	6.7502	-0.8351	1.59387e+09
154	-8.3744	6.977	-0.6987	1.59387e+09
155	-8.8692	5.9942	-1.4375	1.59387e+09
156	-8.4156	6.107	-1.1543	1.59387e+09
157	-7.346	6.5612	-0.3924	1.59387e+09
158	-8.6876	6.2144	-1.2366	1.59387e+09
159	-7.4016	8.1356	0.367	1.59387e+09
160	-7.4348	7.5848	0.0749999	1.59387e+09
161	-7.378	7.7246	0.1733	1.59387e+09
162	-7.9512	7.847	-0.0520999	1.59387e+09
163	-8.4568	7.9736	-0.2416	1.59387e+09
164	-8.1452	8.402	0.1284	1.59387e+09
165	-8.0812	8.1308	0.0247999	1.59387e+09
166	-7.8112	8.9342	0.5615	1.59387e+09
167	-7.3516	9.1604	0.9044	1.59387e+09
168	-7.5164	8.4434	0.4635	1.59387e+09
169	-7.4616	7.3472	-0.0572001	1.59387e+09
170	-8.0408	6.2156	-0.9126	1.59387e+09
171	-8.5772	5.7272	-1.425	1.59387e+09
172	-8.7364	6.7586	-0.9889	1.59387e+09
173	-9.162	6.38	-1.391	1.59387e+09
174	-9.1032	7.064	-1.0196	1.59387e+09
175	-9.3424	7.2482	-1.0471	1.59387e+09
176	-8.4576	7.9562	-0.2507	1.59387e+09
177	-8.4236	7.5596	-0.432	1.59387e+09
178	-8.7584	7.5056	-0.6264	1.59387e+09
179	-9.0344	7.2704	-0.882	1.59387e+09
180	-9.2104	7.3256	-0.9424	1.59387e+09
181	-8.9512	7.9712	-0.49	1.59387e+09
182	-8.6064	8.7302	0.0618999	1.59387e+09
183	-9.1796	7.5224	-0.8286	1.59387e+09
184	-8.9576	7.49	-0.7338	1.59387e+09
185	-9.3248	6.9548	-1.185	1.59387e+09
186	-9.7468	6.4046	-1.6711	1.59387e+09
187	-9.5224	7.0886	-1.2169	1.59387e+09
188	-9.3792	7.727	-0.8261	1.59387e+09
189	-9.108	6.8006	-1.1537	1.59387e+09
190	-9.0536	7.0736	-0.99	1.59387e+09
191	-8.3488	8.0936	-0.1276	1.59387e+09
192	-7.3448	9.3362	0.9957	1.59387e+09
193	-6.618	9.5828	1.4824	1.59387e+09
194	-6.1188	9.3758	1.6285	1.59387e+09
195	-6.6944	8.9402	1.1229	1.59387e+09
196	-6.704	8.5424	0.9192	1.59387e+09
197	-6.4204	8.6	1.0898	1.59387e+09
198	-5.8604	7.9676	1.0536	1.59387e+09
199	-7.3328	7.2464	-0.0431999	1.59387e+09
200	-6.8448	8.1404	0.6478	1.59387e+09
201	-6.544	7.8176	0.6368	1.59387e+09
202	-7.2248	6.9704	-0.1272	1.59387e+09
203	-7.2696	6.4448	-0.4124	1.59387e+09
204	-7.518	7.0544	-0.2318	1.59387e+09
205	-7.8452	6.9818	-0.4317	1.59387e+09
206	-8.2848	6.7358	-0.7745	1.59387e+09
207	-7.97	8.0012	0.0156001	1.59387e+09
208	-8.2732	7.7264	-0.2734	1.59387e+09
209	-7.8948	8.2184	0.1618	1.59387e+09
210	-7.1952	8.9984	0.9016	1.59387e+09
211	-7.7284	8.597	0.4343	1.59387e+09
212	-8.6356	6.9902	-0.8227	1.59387e+09
213	-9.2108	6.6212	-1.2948	1.59387e+09
214	-8.3204	7.8092	-0.2556	1.59387e+09
215	-8.7376	7.0778	-0.8299	1.59387e+09
216	-8.8444	6.9938	-0.9253	1.59387e+09
217	-8.5476	7.3214	-0.6131	1.59387e+09
218	-9.1216	6.599	-1.2613	1.59387e+09
219	-7.6916	6.5606	-0.5655	1.59387e+09
220	-7.5016	6.4988	-0.5014	1.59387e+09
221	-8.228	5.912	-1.158	1.59387e+09
222	-8.3164	6.7094	-0.8035	1.59387e+09
223	-8.6324	7.4408	-0.5958	1.59387e+09
224	-7.8412	8.2034	0.1811	1.59387e+09
225	-7.622	8.4182	0.3981	1.59387e+09
226	-7.5036	8.5418	0.5191	1.59387e+09
227	-8.822	7.1012	-0.8604	1.59387e+09
228	-7.9364	7.8752	-0.0306001	1.59387e+09
229	-7.476	8.3378	0.4309	1.59387e+09
230	-8.8	7.193	-0.8035	1.59387e+09
231	-7.6384	8.3582	0.3599	1.59387e+09
232	-7.5548	8.414	0.4296	1.59387e+09
233	-7.548	8.3036	0.3778	1.59387e+09
234	-8.2308	7.2998	-0.4655	1.59387e+09
235	-7.6496	8.1332	0.2418	1.59387e+09
236	-7.8288	8.126	0.1486	1.59387e+09
237	-7.8784	8.3126	0.2171	1.59387e+09
238	-8.5216	7.469	-0.5263	1.59387e+09
239	-8.6868	7.0076	-0.8396	1.59387e+09
240	-8.2164	7.2344	-0.491	1.59387e+09
241	-7.658	8.1074	0.2247	1.59387e+09
242	-7.9564	7.8428	-0.0568	1.59387e+09
243	-7.9432	7.598	-0.1726	1.59387e+09
244	-7.7504	7.7186	-0.0159	1.59387e+09
245	-8.5552	6.5426	-1.0063	1.59387e+09
246	-8.784	6.5582	-1.1129	1.59387e+09
247	-8.3412	6.5444	-0.8984	1.59387e+09
248	-8.7792	6.6116	-1.0838	1.59387e+09
249	-8.7004	7.5134	-0.5935	1.59387e+09
250	-9.8648	6.3398	-1.7625	1.59387e+09
251	-9.0188	6.6848	-1.167	1.59387e+09
252	-9.0656	7.079	-0.9933	1.59387e+09
253	-9.6972	6.7304	-1.4834	1.59387e+09
254	-9.7324	7.298	-1.2172	1.59387e+09
255	-9.236	7.9544	-0.6408	1.59387e+09
256	-9.3996	7.7564	-0.8216	1.59387e+09
257	-9.7892	7.3928	-1.1982	1.59387e+09
258	-9.4092	7.5782	-0.9155	1.59387e+09
259	-9.0148	6.8504	-1.0822	1.59387e+09
260	-9.6468	6.6296	-1.5086	1.59387e+09
261	-10.2568	6.0194	-2.1187	1.59387e+09
262	-8.8832	6.9278	-0.9777	1.59387e+09
263	-8.2572	7.7024	-0.2774	1.59387e+09
264	-8.5484	7.2968	-0.6258	1.59387e+09
265	-8.1436	7.7882	-0.1777	1.59387e+09
266	-7.8232	7.7312	-0.0460001	1.59387e+09
267	-7.6408	7.856	0.1076	1.59387e+09
268	-7.12	8.5628	0.7214	1.59387e+09
269	-7.894	7.6328	-0.1306	1.59387e+09
270	-7.6104	7.835	0.1123	1.59387e+09
271	-7.3416	7.9004	0.2794	1.59387e+09
272	-6.76	8.8814	1.0607	1.59387e+09
273	-5.914	8.6648	1.3754	1.59387e+09
274	-6.8024	7.1864	0.192	1.59387e+09
275	-7.1136	6.5966	-0.2585	1.59387e+09
276	-7.69	6.0836	-0.8032	1.59387e+09
277	-7.6232	6.449	-0.5871	1.59387e+09
278	-7.7176	6.3758	-0.6709	1.59387e+09
279	-7.1444	7.532	0.1938	1.59387e+09
280	-6.3548	8.9504	1.2978	1.59387e+09
281	-6.3596	9.0638	1.3521	1.59387e+09
282	-5.8452	9.1226	1.6387	1.59387e+09
283	-7.2184	7.25	0.0158	1.59387e+09
284	-7.2112	7.8128	0.3008	1.59387e+09
285	-7.5296	8.4308	0.4506	1.59387e+09
286	-8.0808	8.8256	0.3724	1.59387e+09
287	-8.3344	8.1512	-0.0916001	1.59387e+09
288	-8.0936	8.5196	0.213	1.59387e+09
289	-8.1472	8.4002	0.1265	1.59387e+09
290	-8.2728	7.6358	-0.3185	1.59387e+09
291	-7.428	8.5952	0.5836	1.59387e+09
292	-7.1856	8.1944	0.5044	1.59387e+09
293	-6.7508	8.441	0.8451	1.59387e+09
294	-6.4208	8.2064	0.8928	1.59387e+09
295	-6.638	8.4626	0.9123	1.59387e+09
296	-6.4404	9.0662	1.3129	1.59387e+09
297	-6.0216	10.1324	2.0554	1.59387e+09
298	-6.7776	9.1622	1.1923	1.59387e+09
299	-7.59	8.5958	0.5029	1.59387e+09
300	-7.5088	8.2664	0.3788	1.59387e+09
301	-8.81	7.115	-0.8475	1.59387e+09
302	-8.732	7.7204	-0.5058	1.59387e+09
303	-8.9912	7.1174	-0.9369	1.59387e+09
304	-9.1212	6.3206	-1.4003	1.59387e+09
305	-9.042	6.4436	-1.2992	1.59387e+09
306	-9.4848	6.2078	-1.6385	1.59387e+09
307	-9.9208	6.2804	-1.8202	1.59387e+09
308	-9.602	5.8094	-1.8963	1.59387e+09
309	-9.7188	5.3156	-2.2016	1.59387e+09
310	-9.3012	6.7358	-1.2827	1.59387e+09
311	-8.3956	7.8998	-0.2479	1.59387e+09
312	-7.786	8.3456	0.2798	1.59387e+09
313	-7.306	9.0158	0.8549	1.59387e+09
314	-6.9696	9.1052	1.0678	1.59387e+09
315	-8.2176	7.8362	-0.1907	1.59387e+09
316	-7.3136	9.287	0.9867	1.59387e+09
317	-7.9876	8.6054	0.3089	1.59387e+09
318	-7.89	8.2016	0.1558	1.59387e+09
319	-8.014	7.8758	-0.0690999	1.59387e+09
320	-8.0268	6.8906	-0.5681	1.59387e+09
321	-7.8744	6.7664	-0.554	1.59387e+09
322	-7.6296	7.4924	-0.0685999	1.59387e+09
323	-8.1188	6.119	-0.9999	1.59387e+09
324	-7.9728	6.5396	-0.7166	1.59387e+09
325	-8.0856	6.9746	-0.5555	1.59387e+09
326	-7.418	7.9094	0.2457	1.59387e+09
327	-7.3632	7.9556	0.2962	1.59387e+09
328	-7.6848	7.8296	0.0724	1.59387e+09
329	-7.7796	7.619	-0.0803	1.59387e+09
330	-7.7736	7.6412	-0.0662	1.59387e+09
331	-7.8388	7.7132	-0.0628	1.59387e+09
332	-7.2528	8.381	0.5641	1.59387e+09
333	-7.3236	8.186	0.4312	1.59387e+09
334	-8.0524	8.1098	0.0287	1.59387e+09
335	-8.3372	7.6484	-0.3444	1.59387e+09
336	-8.3724	7.3676	-0.5024	1.59387e+09
337	-8.7128	7.136	-0.7884	1.59387e+09
338	-8.1728	7.0802	-0.5463	1.59387e+09
339	-6.9132	8.3354	0.7111	1.59387e+09
340	-6.5488	7.8794	0.6653	1.59387e+09
341	-6.3068	8.9624	1.3278	1.59387e+09
342	-6.9804	8.0474	0.5335	1.59387e+09
343	-7.5492	7.556	0.00339997	1.59387e+09
344	-7.7284	7.4402	-0.1441	1.59387e+09
345	-7.476	7.7396	0.1318	1.59387e+09
346	-8.0672	7.679	-0.1941	1.59387e+09
347	-7.8776	8.5046	0.3135	1.59387e+09
348	-7.7544	8.2052	0.2254	1.59387e+09
349	-8.1512	8.3504	0.0996001	1.59387e+09
350	-7.902	8.6318	0.3649	1.59387e+09
351	-8.1032	8.3726	0.1347	1.59387e+09
352	-6.7848	9.14	1.1776	1.59387e+09
353	-7.3128	8.2028	0.445	1.59387e+09
354	-7.6116	8.75	0.5692	1.59387e+09
355	-7.5516	9.0194	0.7339	1.59387e+09
356	-7.824	9.1556	0.6658	1.59387e+09
357	-7.3508	8.5868	0.618	1.59387e+09
358	-7.6824	7.5596	-0.0614001	1.59387e+09
359	-8.0168	7.5296	-0.2436	1.59387e+09
360	-7.3384	8.429	0.5453	1.59387e+09
361	-7.1424	8.2568	0.5572	1.59387e+09
362	-7.7388	7.1822	-0.2783	1.59387e+09
363	-7.322	7.778	0.228	1.59387e+09
364	-7.2476	7.1354	-0.0561001	1.59387e+09
365	-7.5564	6.9692	-0.2936	1.59387e+09
366	-7.25	7.5248	0.1374	1.59387e+09
367	-7.1736	7.8356	0.331	1.59387e+09
368	-6.7288	8.7098	0.9905	1.59387e+09
369	-7.2088	7.3346	0.0629001	1.59387e+09
370	-6.9644	7.8962	0.4659	1.59387e+09
371	-7.152	7.2086	0.0283	1.59387e+09
372	-6.3068	8.582	1.1376	1.59387e+09
373	-7.0004	7.8674	0.4335	1.59387e+09
374	-7.5516	7.886	0.1672	1.59387e+09
375	-8.4292	7.6712	-0.379	1.59387e+09
376	-8.2464	7.9178	-0.1643	1.59387e+09
377	-8.2732	7.8194	-0.2269	1.59387e+09
378	-7.9916	7.8206	-0.0855	1.59387e+09
379	-8.22	8.0762	-0.0719001	1.59387e+09
380	-8.6564	7.2566	-0.6999	1.59387e+09
381	-8.4428	6.806	-0.8184	1.59387e+09
382	-7.6772	7.2848	-0.1962	1.59387e+09
383	-9.0184	5.2778	-1.8703	1.59387e+09
384	-8.4468	5.6888	-1.379	1.59387e+09
385	-7.0208	7.5014	0.2403	1.59387e+09
386	-7.7772	6.9338	-0.4217	1.59387e+09
387	-7.2472	7.7828	0.2678	1.59387e+09
388	-7.194	8.4146	0.6103	1.59387e+09
389	-6.9596	8.2736	0.657	1.59387e+09
390	-7.88	7.2464	-0.3168	1.59387e+09
391	-7.4824	7.808	0.1628	1.59387e+09
392	-8.1244	6.7478	-0.6883	1.59387e+09
393	-8.2612	7.7024	-0.2794	1.59387e+09
394	-7.3556	8.6846	0.6645	1.59387e+09
395	-7.9204	8.3246	0.2021	1.59387e+09
396	-7.7204	8.3504	0.315	1.59387e+09
397	-8.408	8.0774	-0.1653	1.59387e+09
398	-7.836	7.6862	-0.0748999	1.59387e+09
399	-7.5032	7.4894	-0.00690007	1.59387e+09
400	-8.0348	7.2896	-0.3726	1.59387e+09
401	-8.576	6.9932	-0.7914	1.59387e+09
402	-7.8952	7.0832	-0.406	1.59387e+09
403	-7.3132	7.9742	0.3305	1.59387e+09
404	-7.2552	7.6946	0.2197	1.59387e+09
405	-8.4364	7.0484	-0.694	1.59387e+09
406	-7.2268	7.6652	0.2192	1.59387e+09
407	-7.2604	8.1668	0.4532	1.59387e+09
408	-7.298	8.1056	0.4038	1.59387e+09
409	-6.0428	9.4688	1.713	1.59387e+09
410	-6.7224	8.5466	0.9121	1.59387e+09
411	-7.1916	7.8956	0.352	1.59387e+09
412	-8.2748	7.307	-0.4839	1.59387e+09
413	-7.62	7.5326	-0.0437	1.59387e+09
414	-8.8696	6.6656	-1.102	1.59387e+09
415	-8.3344	7.1318	-0.6013	1.59387e+09
416	-7.8864	7.9934	0.0534999	1.59387e+09
417	-8.3104	7.64	-0.3352	1.59387e+09
418	-7.8856	7.8338	-0.0259	1.59387e+09
419	-7.328	7.8314	0.2517	1.59387e+09
420	-7.6808	8.528	0.4236	1.59387e+09
421	-8.168	8.4506	0.1413	1.59387e+09
422	-7.05	9.2948	1.1224	1.59387e+09
423	-8.3508	8.0786	-0.1361	1.59387e+09
424	-8.772	7.7972	-0.4874	1.59387e+09
425	-8.8664	7.4702	-0.6981	1.59387e+09
426	-7.9108	8.177	0.1331	1.59387e+09
427	-7.376	8.3618	0.4929	1.59387e+09
428	-6.8324	8.2928	0.7302	1.59387e+09
429	-7.1084	8.036	0.4638	1.59387e+09
430	-6.3052	8.786	1.2404	1.59387e+09
431	-6.606	8.2562	0.8251	1.59387e+09
432	-5.5236	9.5144	1.9954	1.59387e+09
433	-5.088	10.2314	2.5717	1.59387e+09
434	-5.0876	10.0604	2.4864	1.59387e+09
435	-5.2196	10.5062	2.6433	1.59387e+09
436	-5.7516	9.3818	1.8151	1.59387e+09
437	-6.288	9.062	1.387	1.59387e+09
438	-6.8404	8.6708	0.9152	1.59387e+09
439	-7.248	7.6298	0.1909	1.59387e+09
440	-6.9968	8.2064	0.6048	1.59387e+09
441	-7.8888	7.6904	-0.0992	1.59387e+09
442	-8.8132	5.9264	-1.4434	1.59387e+09
443	-7.7972	6.5978	-0.5997	1.59387e+09
444	-7.3564	6.9896	-0.1834	1.59387e+09
445	-8.9972	5.7824	-1.6074	1.59387e+09
446	-8.8292	7.0658	-0.8817	1.59387e+09
447	-8.7236	7.8854	-0.4191	1.59387e+09
448	-8.3412	8.777	0.2179	1.59387e+09
449	-9.2648	7.829	-0.7179	1.59387e+09
450	-9.8696	7.424	-1.2228	1.59387e+09
451	-9.7164	7.7036	-1.0064	1.59387e+09
452	-9.412	7.4648	-0.9736	1.59387e+09
453	-9.1784	6.983	-1.0977	1.59387e+09
454	-8.3816	7.6328	-0.3744	1.59387e+09
455	-8.248	7.8308	-0.2086	1.59387e+09
456	-8.2544	7.1324	-0.561	1.59387e+09
457	-7.9648	7.6562	-0.1543	1.59387e+09
458	-7.6608	8.0354	0.1873	1.59387e+09
459	-8.3948	7.592	-0.4014	1.59387e+09
460	-8.5524	7.586	-0.4832	1.59387e+09
461	-7.8452	7.4414	-0.2019	1.59387e+09
462	-7.5552	7.3814	-0.0869	1.59387e+09
463	-8.2692	6.4466	-0.9113	1.59387e+09
464	-7.3928	7.3244	-0.0342001	1.59387e+09
465	-8.2496	6.7298	-0.7599	1.59387e+09
466	-8.554	6.9824	-0.7858	1.59387e+09
467	-8.5416	7.2752	-0.6332	1.59387e+09
468	-9.2368	6.2912	-1.4728	1.59387e+09
469	-8.7968	7.259	-0.7689	1.59387e+09
470	-8.9492	7.0784	-0.9354	1.59387e+09
471	-8.432	7.271	-0.5805	1.59387e+09
472	-7.0352	8.444	0.7044	1.59387e+09
473	-7.9432	7.9292	-0.00699997	1.59387e+09
474	-7.8872	7.7138	-0.0867001	1.59387e+09
475	-7.9752	8.6714	0.3481	1.59387e+09
476	-7.9168	7.9826	0.0329	1.59387e+09
477	-7.5948	7.955	0.1801	1.59387e+09
478	-8.2884	7.8356	-0.2264	1.59387e+09
479	-8.2884	7.433	-0.4277	1.59387e+09
480	-8.6648	6.7034	-0.9807	1.59387e+09
481	-9.4336	6.023	-1.7053	1.59387e+09
482	-8.5052	6.5468	-0.9792	1.59387e+09
483	-8.254	7.2626	-0.4957	1.59387e+09
484	-8.0036	7.6754	-0.1641	1.59387e+09
485	-7.752	7.3082	-0.2219	1.59387e+09
486	-7.078	8.1146	0.5183	1.59387e+09
487	-7.0348	9.32	1.1426	1.59387e+09
488	-6.6132	9.2636	1.3252	1.59387e+09
489	-7.3636	8.1998	0.4181	1.59387e+09
490	-8.7708	7.3046	-0.7331	1.59387e+09
491	-7.8912	8.3948	0.2518	1.59387e+09
492	-7.6344	9.1472	0.7564	1.59387e+09
493	-7.1164	9.5408	1.2122	1.59387e+09
494	-6.306	9.83	1.762	1.59387e+09
495	-6.0752	10.0022	1.9635	1.59387e+09
496	-6.9048	8.4074	0.7513	1.59387e+09
497	-6.7468	7.175	0.2141	1.59387e+09
498	-6.8568	6.5012	-0.1778	1.59387e+09
499	-6.9032	7.913	0.5049	1.59387e+09
500	-8.0848	7.6046	-0.2401	1.59387e+09
501	-8.1212	8.1872	0.033	1.59387e+09
502	-8.3288	8.0006	-0.1641	1.59387e+09
503	-8.3704	7.8446	-0.2629	1.59387e+09
504	-8.5888	7.2704	-0.6592	1.59387e+09
505	-8.4456	6.02	-1.2128	1.59387e+09
506	-8.68	6.362	-1.159	1.59387e+09
507	-8.0072	7.313	-0.3471	1.59387e+09
508	-7.4484	8.3348	0.4432	1.59387e+09
509	-8.2328	7.8722	-0.1803	1.59387e+09
510	-8.6964	7.3388	-0.6788	1.59387e+09
511	-8.5116	6.992	-0.7598	1.59387e+09
512	-7.566	7.5152	-0.0253999	1.59387e+09
513	-7.9804	7.4216	-0.2794	1.59387e+09
514	-7.48	7.6994	0.1097	1.59387e+09
515	-8.5356	7.1522	-0.6917	1.59387e+09
516	-8.0168	7.289	-0.3639	1.59387e+09
517	-8.6508	6.1058	-1.2725	1.59387e+09
518	-8.7172	6.2264	-1.2454	1.59387e+09
519	-9.3636	5.6252	-1.8692	1.59387e+09
520	-8.434	7.0958	-0.6691	1.59387e+09
521	-8.2184	7.7894	-0.2145	1.59387e+09
522	-8.238	7.7042	-0.2669	1.59387e+09
523	-8.2116	7.8032	-0.2042	1.59387e+09
524	-8.07	7.8842	-0.0928999	1.59387e+09
525	-7.8108	8.1014	0.1453	1.59387e+09
526	-8.3488	7.5278	-0.4105	1.59387e+09
527	-8.294	8.2556	-0.0192001	1.59387e+09
528	-7.6696	9.0248	0.6776	1.59387e+09
529	-8.1924	8.2298	0.0187	1.59387e+09
530	-7.3568	8.486	0.5646	1.59387e+09
531	-6.712	8.9834	1.1357	1.59387e+09
532	-7.2636	8.6174	0.6769	1.59387e+09
533	-7.6316	7.259	-0.1863	1.59387e+09
534	-8.3736	6.395	-0.9893	1.59387e+09
535	-8.9176	5.9432	-1.4872	1.59387e+09
536	-7.8224	7.1882	-0.3171	1.59387e+09
537	-7.282	7.6304	0.1742	1.59387e+09
538	-8.226	6.722	-0.752	1.59387e+09
539	-7.1768	7.9082	0.3657	1.59387e+09
540	-7.5168	8.1566	0.3199	1.59387e+09
541	-7.4996	8.2304	0.3654	1.59387e+09
542	-7.5328	7.7156	0.0914	1.59387e+09
543	-8.4112	7.7372	-0.337	1.59387e+09
544	-8.0728	7.3136	-0.3796	1.59387e+09
545	-7.9672	7.8434	-0.0619	1.59387e+09
546	-7.3924	9.2354	0.9215	1.59387e+09
547	-7.292	8.8682	0.7881	1.59387e+09
548	-7.8408	7.6574	-0.0917	1.59387e+09
549	-7.53	8.1314	0.3007	1.59387e+09
550	-7.7684	8.1638	0.1977	1.59387e+09
551	-7.7376	7.889	0.0757	1.59387e+09
552	-8.2972	7.0016	-0.6478	1.59387e+09
553	-8.1644	7.2134	-0.4755	1.59387e+09
554	-8.0916	7.5038	-0.2939	1.59387e+09
555	-8.5896	7.4852	-0.5522	1.59387e+09
556	-8.5068	6.3962	-1.0553	1.59387e+09
557	-8.4992	6.1328	-1.1832	1.59387e+09
558	-8.1384	6.5348	-0.8018	1.59387e+09
559	-8.4768	6.2654	-1.1057	1.59387e+09
560	-8.1212	6.1742	-0.9735	1.59387e+09
561	-8.4272	6.284	-1.0716	1.59387e+09
562	-7.9204	7.166	-0.3772	1.59387e+09
563	-7.8676	7.2998	-0.2839	1.59387e+09
564	-7.8148	7.3892	-0.2128	1.59387e+09
565	-7.762	7.4834	-0.1393	1.59387e+09

## Sheet: FIG_3
B	df_43	err_43	df_32	err_32	df_s	err_s
0.433345	36.0428	0.0737034	-36.128	0.0506563	-0.042554	0.056564
0.304094	11.6747	0.0514132	-11.5635	0.070785	0.0556045	0.0571219
0.13176	-7.81403	0.0412176	7.75631	0.0302393	-0.0288596	0.0332137
0.519512	57.2542	0.0554932	-57.2444	0.0471626	0.000562734	0.0444116
0.217927	0	0	0	0	0	0

## Sheet: FIG_4
Nmeas	B0	By	δθ	t_meas
0	100	0.74	0	1.59386e+09
0	240	0.74	-1.22861	1.59386e+09
1	100	0.7585	3.01283	1.59386e+09
1	240	0.629	-7.61215	1.59386e+09
2	100	0.8325	12.0513	1.59386e+09
2	240	0.5994	-1.46903	1.59386e+09
3	100	0.8399	0	1.59386e+09
3	240	0.5883	0	1.59386e+09
4	100	0.7918	-9.1025	1.59386e+09
4	240	0.5624	-0.934861	1.59386e+09
5	100	0.74	-9.1025	1.59386e+09
5	240	0.4958	-3.81944	1.59386e+09
6	100	0.6882	-8.718	1.59386e+09
6	240	0.481	-0.0267361	1.59386e+09
7	100	0.6475	-5.76917	1.59386e+09
7	240	0.5254	4.30021	1.59386e+09
8	100	0.5476	-15.0642	1.59386e+09
8	240	0.3922	-8.52028	1.59386e+09
9	100	0.4477	-14.359	1.59386e+09
9	240	0.2442	-8.8141	1.59386e+09
10	100	0.3737	-8.65383	1.59386e+09
10	240	0.2442	2.00319	1.59386e+09
11	100	0.296	-8.718	1.59386e+09
11	240	0.2368	1.30875	1.59386e+09
12	100	0.2442	-4.16667	1.59386e+09
12	240	0.3108	7.07799	1.59386e+09
13	100	0.1998	-2.30767	1.59386e+09
13	240	0.3996	7.50535	1.59386e+09
14	100	0.1628	-0.9615	1.59386e+09
14	240	0.3034	-5.95618	1.59386e+09
15	100	0.1628	5.06417	1.59386e+09
15	240	0.3626	5.36861	1.59386e+09
16	100	0.1332	0	1.59386e+09
16	240	0.2701	-5.66236	1.59386e+09
17	100	0.1184	2.30767	1.59386e+09
17	240	0.2442	-0.614306	1.59386e+09
18	100	0.0592	-4.87183	1.59386e+09
18	240	0.1702	-4.00639	1.59386e+09
19	100	-0.074	-17.2437	1.59386e+09
19	240	0.1776	2.16347	1.59386e+09
20	100	-0.111	0.0641667	1.59386e+09
20	240	0.1591	0	1.59386e+09
21	100	-0.2479	-16.1538	1.59386e+09
21	240	0.1184	-1.52243	1.59386e+09
22	100	-0.296	-0.128167	1.59386e+09
22	240	0.0777	-1.25535	1.59386e+09
23	100	-0.4625	-20.1282	1.59386e+09
23	240	0.0666	0.854722	1.59386e+09
24	100	-0.4625	9.0385	1.59386e+09
24	240	0.0703	1.76285	1.59386e+09
25	100	-0.4847	4.61533	1.59386e+09
25	240	-0.0296	-5.44875	1.59386e+09
26	100	-0.5328	0	1.59386e+09
26	240	0.0037	4.11326	1.59386e+09
27	100	-0.5809	0	1.59386e+09
27	240	-0.0296	-0.694444	1.59386e+09
28	100	-0.5846	7.5	1.59386e+09
28	240	0.0259	5.36861	1.59386e+09
29	100	-0.5957	5.641	1.59386e+09
29	240	0.0222	0.908125	1.59386e+09
30	100	-0.6105	4.80767	1.59386e+09
30	240	-0.0074	-0.827986	1.59386e+09
31	100	-0.5772	12.0513	1.59386e+09
31	240	-0.0555	-2.21687	1.59386e+09
32	100	-0.5143	16.0897	1.59386e+09
32	240	0.0444	8.36007	1.59386e+09
33	100	-0.4736	11.6025	1.59386e+09
33	240	0.0555	1.57583	1.59386e+09
34	100	-0.518	-3.52567	1.59386e+09
34	240	0.1554	7.42521	1.59386e+09
35	100	-0.4773	10.8333	1.59386e+09
35	240	0.1184	-2.5641	1.59386e+09
36	100	-0.4958	0	1.59386e+09
36	240	0.0074	-7.61215	1.59386e+09
37	100	-0.5143	0	1.59386e+09
37	240	-0.0037	0	1.59386e+09
38	100	-0.5106	4.16667	1.59386e+09
38	240	-0.0518	-2.43056	1.59386e+09
39	100	-0.518	1.6025	1.59386e+09
39	240	0.0148	5.58229	1.59386e+09
40	100	-0.4514	13.9103	1.59386e+09
40	240	-0.0037	-0.827986	1.59386e+09
41	100	-0.3552	17.8205	1.59386e+09
41	240	-0.0074	0.427361	1.59386e+09
42	100	-0.3515	1.08967	1.59386e+09
42	240	0.0666	5.60896	1.59386e+09
43	100	-0.2886	11.0897	1.59386e+09
43	240	0.0888	1.73611	1.59386e+09
44	100	-0.2738	1.79483	1.59386e+09
44	240	0.0074	-5.7425	1.59386e+09
45	100	-0.2701	0	1.59386e+09
45	240	-0.0518	-3.76604	1.59386e+09
46	100	-0.2997	-5.25633	1.59386e+09
46	240	0.0111	5.10153	1.59386e+09
47	100	-0.2997	0	1.59386e+09
47	240	0.0074	0	1.59386e+09
48	100	-0.2923	0.8975	1.59386e+09
48	240	-0.0222	-1.76285	1.59386e+09
49	100	-0.2627	5	1.59386e+09
49	240	-0.0074	1.62931	1.59386e+09
50	100	-0.1887	11.9872	1.59386e+09
50	240	-0.0925	-5.58229	1.59386e+09
51	100	-0.1036	12.8205	1.59386e+09
51	240	-0.222	-8.27993	1.59386e+09
52	100	-0.1702	-13.782	1.59386e+09
52	240	-0.2627	-1.36215	1.59386e+09
53	100	-0.2035	-6.98717	1.59386e+09
53	240	-0.2886	-0.320486	1.59386e+09
54	100	-0.1554	7.24367	1.59386e+09
54	240	-0.3182	-0.427361	1.59386e+09
55	100	-0.1591	-1.79483	1.59386e+09
55	240	-0.4588	-8.27993	1.59386e+09
56	100	-0.1406	1.66667	1.59386e+09
56	240	-0.4884	0	1.59386e+09
57	100	-0.1332	0	1.59386e+09
57	240	-0.5735	-3.73931	1.59386e+09
58	100	-0.0851	6.41033	1.59386e+09
58	240	-0.6179	-0.667708	1.59386e+09
59	100	-0.0851	-2.05133	1.59386e+09
59	240	-0.6993	-3.15174	1.59386e+09
60	100	-0.0925	-2.69233	1.59386e+09
60	240	-0.7178	1.38889	1.59386e+09
61	100	-0.1443	-10.3205	1.59386e+09
61	240	-0.7992	-3.0716	1.59386e+09
62	100	-0.1443	-0.8975	1.59386e+09
62	240	-0.8251	1.09507	1.59386e+09
63	100	-0.1406	0	1.59386e+09
63	240	-0.8658	0	1.59386e+09
64	100	-0.1887	-8.52567	1.59386e+09
64	240	-0.8473	4.13993	1.59386e+09
65	100	-0.296	-18.0128	1.59386e+09
65	240	-0.8621	1.44229	1.59386e+09
66	100	-0.333	-4.61533	1.59386e+09
66	240	-0.9768	-5.66236	1.59386e+09
67	100	-0.3959	-8.91033	1.59386e+09
67	240	-0.9657	3.49896	1.59386e+09
68	100	-0.4329	-3.91033	1.59386e+09
68	240	-1.1359	-9.40174	1.59386e+09
69	100	-0.5069	-9.93583	1.59386e+09
69	240	-1.147	2.37715	1.59386e+09
70	100	-0.5106	2.62817	1.59386e+09
70	240	-1.1544	2.53736	1.59386e+09
71	100	-0.5291	0	1.59386e+09
71	240	-1.0804	8.11965	1.59386e+09
72	100	-0.5698	-3.84617	1.59386e+09
72	240	-1.11	0.213681	1.59386e+09
73	100	-0.5772	2.24367	1.59386e+09
73	240	-1.1766	-2.35042	1.59386e+09
74	100	-0.592	0.512833	1.59386e+09
74	240	-1.2691	-4.05986	1.59386e+09
75	100	-0.6512	-6.73083	1.59386e+09
75	240	-1.1803	8.94764	1.59386e+09
76	100	-0.6845	-1.6025	1.59386e+09
76	240	-1.2432	-2.35042	1.59386e+09
77	100	-0.7733	-10.8975	1.59386e+09
77	240	-1.2469	1.92306	1.59386e+09
78	100	-0.7215	13.2692	1.59386e+09
78	240	-1.258	1.30875	1.59386e+09
79	100	-0.703	6.5385	1.59386e+09
79	240	-1.2654	1.52243	1.59386e+09
80	100	-0.7696	-7.75633	1.59386e+09
80	240	-1.3468	-3.81944	1.59386e+09
81	100	-0.7585	5.641	1.59386e+09
81	240	-1.3431	2.45729	1.59386e+09
82	100	-0.7474	5.06417	1.59386e+09
82	240	-1.258	7.98611	1.59386e+09
83	100	-0.7733	-1.5385	1.59386e+09
83	240	-1.3098	-2.19014	1.59386e+09
84	100	-0.7918	-0.192333	1.59386e+09
84	240	-1.3098	1.46903	1.59386e+09
85	100	-0.7696	6.66667	1.59386e+09
85	240	-1.3579	-1.97653	1.59386e+09
86	100	-0.7437	6.79483	1.59386e+09
86	240	-1.3209	4.16667	1.59386e+09
87	100	-0.6882	11.3462	1.59386e+09
87	240	-1.3135	1.86965	1.59386e+09
88	100	-0.7141	-3.01283	1.59386e+09
88	240	-1.3838	-3.71264	1.59386e+09
89	100	-0.7215	0	1.59386e+09
89	240	-1.406	0	1.59386e+09
90	100	-0.7622	-5.12817	1.59386e+09
90	240	-1.4578	-2.29701	1.59386e+09
91	100	-0.74	5.44867	1.59386e+09
91	240	-1.5207	-2.77778	1.59386e+09
92	100	-0.7252	4.16667	1.59386e+09
92	240	-1.6095	-4.35361	1.59386e+09
93	100	-0.6623	11.4103	1.59386e+09
93	240	-1.6391	0.106806	1.59386e+09
94	100	-0.6031	10	1.59386e+09
94	240	-1.6724	-0.106806	1.59386e+09
95	100	-0.5735	4.23083	1.59386e+09
95	240	-1.776	-4.96792	1.59386e+09
96	100	-0.5365	5.3205	1.59386e+09
96	240	-1.7649	3.125	1.59386e+09
97	100	-0.5365	-1.02567	1.59386e+09
97	240	-1.8944	-6.83764	1.59386e+09
98	100	-0.5106	3.33333	1.59386e+09
98	240	-1.9351	0	1.59386e+09
99	100	-0.4995	0.641	1.59386e+09
99	240	-1.998	-1.54917	1.59386e+09
100	100	-0.5032	-2.05133	1.59386e+09
100	240	-1.9018	9.45514	1.59386e+09
101	100	-0.4699	4.423	1.59386e+09
101	240	-1.9314	0	1.59386e+09
102	100	-0.4588	0	1.59386e+09
102	240	-1.961	0	1.59386e+09
103	100	-0.4588	-1.73083	1.59386e+09
103	240	-1.9499	2.83118	1.59386e+09
104	100	-0.444	0.769167	1.59386e+09
104	240	-2.0572	-5.50215	1.59386e+09
