# Supplementary material for: Simultaneous bicolor interrogation in thulium optical clock providing very low systematic frequency shifts
Source: Nat Commun. 2021 Aug 27;12:5171. doi: 10.1038/s41467-021-25396-8 (PMC8397736; doi:10.1038/s41467-021-25396-8)
Supplement: Supplementary file 5 — Supplementary Data 2 [file 41467_2021_25396_MOESM5_ESM.xlsx]

## Sheet: FIG_1a
N_g,4	N_g,3	N_c,3	N_c,2	df
50.1028	38.9581	2.04505	0.29835	-24
51.4233	40.8812	1.27588	0.51451	-24
50.7328	39.6826	2.09295	-0.130371	-24
52.2931	39.5591	1.88267	0.75553	-24
52.2196	38.7748	0.626115	0.0367909	-24
51.1218	41.0322	1.95921	1.38692	-22.3448
49.0832	39.9583	3.22257	0.72444	-22.3448
49.5401	38.7046	1.45918	0.171811	-22.3448
48.378	38.223	1.64092	0.565515	-22.3448
52.8897	39.268	0.242389	-0.0874448	-22.3448
51.7545	38.9593	1.83723	0.656696	-20.6897
49.5545	40.7015	3.25805	0.938222	-20.6897
51.4848	39.0752	2.73896	-0.0621179	-20.6897
52.6351	38.9732	1.79461	0.682957	-20.6897
49.7929	39.6213	3.20827	1.08718	-20.6897
51.9533	39.0757	2.30754	0.385562	-19.0345
48.3094	41.9916	5.08092	-0.221096	-19.0345
48.8502	41.285	4.26176	0.65729	-19.0345
53.3261	40.1665	1.44224	-0.400391	-19.0345
49.1971	38.6165	2.31893	1.01866	-17.3793
51.9625	38.0071	0.944792	0.134256	-17.3793
50.4814	38.2529	1.94025	0.104694	-17.3793
50.2839	40.7858	2.60295	0.215332	-17.3793
52.1578	39.1125	1.4254	0.616498	-17.3793
49.2619	40.0612	1.5289	0.411547	-15.7241
52.4627	41.4872	1.23331	0.65676	-15.7241
53.1769	41.355	0.923276	0.578189	-15.7241
50.4492	39.5917	2.42121	0.898692	-14.069
49.7118	39.2832	2.95657	0.204654	-14.069
50.7162	38.2553	1.70667	1.04754	-14.069
48.055	40.1561	2.74728	0.215555	-14.069
50.2829	37.2283	1.47467	-0.0891326	-12.4138
46.7386	42.824	5.44317	-0.220746	-12.4138
48.5605	36.0382	0.934294	0.544317	-12.4138
50.7059	40.481	2.99795	1.57437	-12.4138
47.4564	39.0931	4.02912	0.620499	-12.4138
40.7509	42.1742	8.03898	0.686799	-10.7586
38.857	42.3981	9.09786	0.647748	-10.7586
42.8135	41.0665	6.62473	0.952255	-10.7586
38.6187	45.0925	11.2929	0.606191	-10.7586
43.9862	41.1957	6.62333	0.876295	-10.7586
34.1027	50.4592	14.6452	1.35319	-9.10345
44.43	45.727	7.11573	1.32199	-9.10345
34.5459	49.9474	16.246	1.17001	-9.10345
48.0021	40.338	3.32096	0.246985	-9.10345
36.4246	47.6488	13.9416	1.74975	-9.10345
35.7836	47.5438	13.1973	0.886591	-7.44828
30.3708	50.0254	16.4095	0.948922	-7.44828
32.606	50.0955	17.0205	0.366752	-7.44828
34.812	46.9751	14.9106	0.416684	-7.44828
35.2955	48.1237	12.1387	0.733982	-7.44828
30.2714	51.9978	19.0458	0.75345	-5.7931
26.5401	56.5215	22.5578	1.61561	-5.7931
31.1464	53.4057	16.5019	1.57793	-5.7931
26.6104	54.0938	22.547	0.0475756	-5.7931
27.6018	52.6575	20.8577	0.980267	-5.7931
27.1844	53.9518	21.5835	1.57368	-4.13793
27.5187	52.4792	20.4672	1.60122	-4.13793
25.8582	52.7394	21.3556	0.555006	-4.13793
27.5343	51.9451	19.6036	1.49104	-4.13793
25.5105	53.2398	22.3577	0.672576	-4.13793
26.0764	51.6469	21.0942	1.47021	-2.48276
26.5009	51.0414	20.5137	1.16264	-2.48276
26.0481	52.8606	20.3201	1.48389	-2.48276
27.3632	51.8359	18.4092	0.480331	-2.48276
25.262	51.5198	20.7854	0.755966	-2.48276
32.3398	47.4206	15.3267	1.56186	-0.827586
33.7412	48.6634	14.8207	1.10421	-0.827586
37.3261	45.0201	11.3798	1.5641	-0.827586
28.5531	53.1448	18.4383	1.6691	-0.827586
34.4468	46.6187	12.798	0.862835	-0.827586
36.1539	47.3237	13.4378	0.103526	0.827586
40.129	45.8265	9.02036	0.113271	0.827586
44.0063	42.8561	7.08518	1.01421	0.827586
40.5209	46.9453	10.9079	0.592582	0.827586
41.034	45.1001	10.0474	0.232995	2.48276
43.5067	45.9505	8.93838	0.551981	2.48276
51.0199	37.7753	1.47425	-0.121295	2.48276
37.9594	46.2178	11.8933	1.46317	2.48276
45.8958	42.3072	6.00346	0.0878482	4.13793
38.4389	45.8979	11.3302	1.1763	4.13793
43.6226	40.6348	3.85183	0.390253	4.13793
48.6896	37.1513	0.599217	0.223888	4.13793
46.2587	39.4681	5.56073	0.368228	4.13793
51.6358	40.1722	2.23048	1.15902	5.7931
53.4341	38.9323	0.909647	-0.383556	5.7931
49.646	38.5823	1.32806	0.521516	5.7931
52.0417	40.7033	1.11199	-0.148692	5.7931
50.7219	41.1812	2.13377	0.368005	5.7931
54.4375	40.8877	1.20871	0.302257	7.44828
53.9941	38.0656	0.638757	0.201225	7.44828
52.7946	40.2521	1.46865	0.507069	7.44828
49.705	39.1215	1.84204	0.192712	9.10345
50.5058	39.1579	2.02887	-0.121327	9.10345
51.0202	39.8711	2.74375	0.380191	9.10345
51.5841	39.1765	1.19862	0.604779	9.10345
49.1541	37.892	3.2108	0.0138842	9.10345
49.4105	37.8643	0.705471	0.173626	10.7586
48.129	38.1462	2.31263	0.762663	10.7586
50.4279	41.3533	1.74641	0.956256	10.7586
48.6395	39.1609	2.23145	0.452531	10.7586
50.7867	40.1977	2.09564	0.492761	10.7586
49.7332	39.4785	2.94408	0.407343	12.4138
51.8494	37.8636	2.06211	-0.0805558	12.4138
49.8311	37.5476	2.39553	1.18394	12.4138
52.3777	38.027	1.23223	1.37495	12.4138
51.0969	39.9004	1.22752	-0.785655	12.4138
46.7148	39.6558	2.54675	0.37449	14.069
50.8833	37.3744	0.12138	0.518969	14.069
50.2298	37.1687	1.09636	0.269733	14.069
48.7696	40.4959	3.69237	0.306503	14.069
50.0818	38.5439	1.0575	1.341	14.069
54.2957	40.5675	0.578189	0.389818	15.7241
51.8947	38.7969	0.224854	-0.295474	15.7241
49.752	37.8901	0.695291	0.834526	15.7241
49.9288	37.1606	2.35151	0.870149	15.7241
49.1152	37.9327	0.708114	0.266474	15.7241
49.628	39.3022	2.1994	0.904329	17.3793
49.1281	37.0203	1.08305	0.122113	17.3793
52.7351	38.0058	0.359226	0.70234	17.3793
49.7344	37.4197	2.06455	0.842678	17.3793
51.9986	36.9913	1.20308	0.414944	17.3793
52.0656	38.5626	0.837657	0.507919	19.0345
51.0276	37.1787	0.569729	0.620234	19.0345
48.6979	37.1188	0.997782	0.649839	19.0345
49.8829	38.2233	1.49049	0.635265	19.0345
51.3261	37.0832	1.71768	1.22219	19.0345
50.8133	36.5987	1.09883	0.564464	20.6897
51.8924	37.8548	0.446788	0.269659	20.6897
49.069	37.4062	0.391039	0.525083	20.6897
51.1819	38.2547	0.00958517	-0.302044	20.6897
49.972	37.592	1.24787	0.604025	20.6897
51.6542	37.4746	1.01276	0.674189	22.3448
49.8415	38.4362	1.34512	0.549518	22.3448
50.5036	36.015	1.51739	1.55919	22.3448
49.4775	39.0041	0.400741	0.330227	22.3448
49.7114	38.4999	1.19316	-0.0941109	22.3448
51.9484	40.705	0.299582	0.952212	24
51.3589	39.1328	1.58164	0.425463	24
51.4038	36.8698	1.17931	0.307829	24
54.3354	39.4264	-0.0475225	0.612538	24
48.917	36.7738	2.02129	0.301843	24

## Sheet: FIG_1b
N_g,4	N_g,3	N_c,3	N_c,2	df
55.4009	39.5919	0.136942	0.114757	-24
55.8059	37.9985	0.170729	1.04918	-24
54.6895	39.712	0.668521	0.81302	-24
53.5765	37.6631	0.867156	0.82373	-24
53.7605	37.7	1.13024	1.41523	-24
53.6254	38.4085	0.184071	0.37241	-22.3448
54.7946	36.3411	0.347327	1.09074	-22.3448
53.8549	36.7069	0.275242	0.0759596	-22.3448
51.6967	36.6459	0.330524	1.16948	-22.3448
52.6288	39.1426	0.0649414	0.978378	-22.3448
54.3656	39.1937	0.351679	0.587678	-20.6897
54.6167	38.9494	0.428923	0.0332562	-20.6897
54.9879	37.3739	-0.181481	1.34582	-20.6897
54.4078	35.7335	0.622102	2.01178	-20.6897
53.3075	38.4808	0.299539	0.647121	-20.6897
52.1531	38.2031	-0.0736137	0.997346	-19.0345
52.994	36.3257	0.774892	1.21794	-19.0345
53.559	38.3077	0.554719	0.834759	-19.0345
54.2423	38.3052	0.269298	0.903978	-19.0345
53.8703	38.2828	1.05112	0.756698	-19.0345
56.3599	37.2119	0.830259	1.70145	-17.3793
53.0606	35.0738	0.609853	1.61511	-17.3793
51.7805	37.3853	0.024223	0.68076	-17.3793
54.1137	37.3859	0.27107	0.920474	-17.3793
53.4627	37.4735	0.485766	0.403671	-15.7241
54.6409	36.9704	0.629989	1.71301	-15.7241
53.1659	36.535	0.795591	1.55796	-15.7241
54.0541	35.0712	0.954441	3.51919	-15.7241
54.0399	35.796	0.415018	2.88875	-14.069
56.0295	38.6483	0.0403575	1.13978	-14.069
53.1024	37.4591	0.488536	1.57267	-14.069
54.8451	36.6513	0.409137	1.78904	-14.069
52.5382	37.3935	0.263661	0.747187	-14.069
52.1998	36.8692	0.888417	1.40968	-12.4138
51.9768	34.9195	1.4708	2.19171	-12.4138
52.837	35.5874	0.405029	0.804634	-12.4138
53.5632	34.4741	0.259713	1.72873	-12.4138
51.0894	36.3731	0.467933	1.38749	-12.4138
53.0203	36.0389	0.011878	1.38461	-10.7586
55.4248	36.0615	0.150635	1.00032	-10.7586
55.8402	39.1607	0.199781	1.98135	-10.7586
54.646	37.2476	0.807638	1.91298	-10.7586
55.7495	36.9821	0.347104	1.60645	-10.7586
54.5124	37.447	0.728558	1.61205	-9.10345
53.9963	38.1422	-0.119236	0.576809	-9.10345
52.528	37.4222	-0.294816	1.63658	-9.10345
54.7321	37.7845	0.831341	1.12847	-9.10345
53.6665	36.8131	0.212806	1.69981	-9.10345
52.7789	35.9225	0.376773	1.07314	-7.44828
51.4891	37.2353	0.757505	0.562808	-7.44828
54.2961	36.8792	0.252866	1.42578	-7.44828
54.4543	37.0151	0.66781	0.575938	-7.44828
54.7377	38.4796	0.206363	0.476892	-7.44828
55.3182	36.786	0.509362	3.06432	-5.7931
52.7114	34.319	0.85324	3.22322	-5.7931
53.7842	38.7428	0.374246	0.523533	-5.7931
54.3841	37.0296	0.763269	2.1568	-5.7931
52.5786	36.2717	0.1395	0.667873	-5.7931
52.0515	32.6618	0.61844	3.64687	-4.13793
53.0743	32.4439	0.255403	7.66912	-4.13793
54.0239	34.3854	0.608048	2.46616	-4.13793
54.4733	36.1219	0.395805	3.31391	-4.13793
52.5699	35.1273	1.2157	3.55506	-4.13793
54.4097	25.4821	0.814994	12.9043	-2.48276
52.9861	29.3128	0.735628	8.7454	-2.48276
51.7518	21.692	0.55093	13.9977	-2.48276
53.6021	28.5892	0.713082	8.7799	-2.48276
53.8242	26.8025	0.939952	10.8853	-0.827586
52.6986	24.5896	0.0757261	13.3508	-0.827586
52.8269	27.874	1.16572	9.76356	-0.827586
52.9298	23.8007	0.859184	13.1828	-0.827586
54.0432	21.3914	0.423743	15.3812	-0.827586
52.5923	20.1302	0.228431	14.0976	0.827586
52.8736	19.3601	0.999331	17.8735	0.827586
52.5176	18.1631	0.565971	16.796	0.827586
53.2568	22.5922	0.00154976	14.5733	0.827586
52.6124	22.885	0.223686	12.739	0.827586
55.5406	18.8368	0.288808	19.1295	2.48276
52.5062	19.5483	1.23114	18.126	2.48276
53.1289	19.2079	0.325195	18.4473	2.48276
52.305	18.5463	0.851318	16.7199	2.48276
54.4664	20.5931	0.290485	17.2185	2.48276
52.3022	19.7068	0.300994	18.1284	4.13793
52.8272	20.1691	0.566045	15.2576	4.13793
52.6122	19.3559	1.17956	14.8889	4.13793
53.9052	19.2895	0.737029	18.0531	4.13793
53.844	17.695	0.425792	17.226	4.13793
53.9473	28.6726	0.30715	9.64876	5.7931
53.3649	21.3424	0.38484	13.9295	5.7931
54.9605	23.4911	0.924423	13.736	5.7931
52.5084	23.127	0.575153	12.2534	5.7931
51.6813	23.4955	0.691544	12.3876	5.7931
52.4392	23.2616	0.649244	14.2217	7.44828
53.212	24.8864	0.846722	14.0501	7.44828
53.6905	26.2104	0.162003	11.2145	7.44828
54.3944	22.6705	0.401473	13.8063	7.44828
53.5959	27.6609	-0.345013	9.74502	7.44828
54.3597	28.0714	0.618047	9.28559	9.10345
53.0041	34.2613	0.0808212	3.39357	9.10345
53.2824	33.015	0.417364	5.08177	9.10345
54.5932	34.7521	0.0569591	3.99271	9.10345
53.8666	31.6036	0.909742	5.10343	9.10345
53.3362	35.8799	-0.809124	2.1219	10.7586
53.6174	34.3455	-0.579802	2.24747	10.7586
50.5745	35.9673	0.921365	0.851233	10.7586
51.2337	33.9726	0.727199	1.19805	10.7586
56.9652	34.1378	1.35487	2.95056	10.7586
55.1108	35.7423	0.935048	0.665082	12.4138
48.6467	32.4433	0.228749	3.5607	12.4138
51.0853	36.574	0.722985	2.43194	12.4138
53.2346	36.3885	0.402545	1.37542	12.4138
53.0961	36.4128	0.887218	1.26918	12.4138
52.8829	35.8762	0.317977	0.0691767	14.069
51.5144	38.1966	0.298563	1.13865	14.069
51.9265	37.7037	0.479354	1.09916	14.069
52.1212	36.6805	1.14872	0.367559	14.069
52.2025	37.5386	0.989322	0.385594	14.069
50.0971	33.2447	-0.249586	1.89352	15.7241
51.0946	36.4049	0.503407	0.88915	15.7241
52.502	38.4208	0.981053	1.53983	15.7241
53.7087	37.9363	0.31301	1.02901	15.7241
55.3115	37.0156	0.147981	1.97845	15.7241
54.3213	36.1104	0.443688	2.68612	17.3793
54.9602	38.621	0.322372	0.967763	17.3793
54.6345	38.25	1.04662	1.62451	17.3793
52.6827	37.7194	-0.0329908	1.45083	17.3793
55.5728	35.7425	0.253322	2.22947	17.3793
53.6133	35.1159	-0.109874	1.48754	19.0345
51.8109	35.0645	0.456023	2.56983	19.0345
55.261	34.8042	0.0855235	2.79337	19.0345
52.2974	35.7996	0.112782	1.70197	20.6897
52.3334	37.5297	1.11803	1.23016	20.6897
54.3465	38.5757	0.530443	0.806842	20.6897
55.1815	34.8399	0.529732	3.02246	20.6897
55.5269	37.0351	0.690833	1.68701	20.6897
53.4777	36.9705	-0.029074	0.930208	22.3448
54.1584	38.967	0.121211	2.05238	22.3448
56.7386	37.9842	-0.211585	0.977019	22.3448
54.6507	35.879	0.488228	1.1368	22.3448
55.8736	39.04	0.359099	0.96927	22.3448
53.452	37.3046	-0.188859	2.0372	24
54.8984	37.9493	0.0639012	1.05932	24
55.1146	37.8445	-0.148682	0.0706628	24
56.4111	38.899	-0.277312	0.57027	24
54.3506	38.0184	0.219557	0.0377569	24

## Sheet: FIG_1c
N_g,4	N_g,3	N_c,3	N_c,2	df
51.5999	37.1246	1.25604	1.05431	-24
52.3651	39.876	1.05439	1.24643	-24
54.1564	38.5882	1.72577	1.88581	-24
50.9028	39.3473	2.55569	0.447467	-24
53.105	39.4096	1.84222	1.72383	-24
52.7609	41.5883	1.7885	0.571597	-22.3448
53.0617	37.6478	1.22359	0.826798	-22.3448
51.4335	42.9659	2.2808	1.6074	-22.3448
55.6183	38.9297	0.879469	0.458156	-22.3448
42.559	33.794	1.42028	0.214292	-22.3448
51.5729	37.9817	0.950015	1.22637	-20.6897
50.0192	40.3125	1.65179	0.886761	-20.6897
51.1696	39.5511	2.25719	1.01831	-20.6897
51.7792	42.4365	1.84386	0.591744	-20.6897
51.9177	39.9847	1.72084	0.166164	-20.6897
52.3772	40.2274	0.313784	1.1405	-19.0345
49.3825	38.4617	1.02191	1.13507	-19.0345
47.3775	38.8412	1.67901	0.382452	-19.0345
54.1527	39.2277	0.487368	0.0766708	-19.0345
48.9081	42.0269	2.49754	0.0463655	-19.0345
47.4338	40.0493	3.89751	2.03458	-17.3793
53.0489	38.1274	0.599992	1.08017	-17.3793
49.5105	39.7313	3.48624	1.78879	-17.3793
52.2412	40.6431	2.10811	1.30871	-17.3793
53.566	40.9967	2.84707	0.733207	-17.3793
51.3318	39.4944	0.436906	0.845236	-15.7241
51.5765	41.1688	1.10314	1.70747	-15.7241
52.222	38.0983	1.56447	1.23446	-15.7241
51.3116	40.6294	2.36183	0.700599	-15.7241
48.5892	37.1994	3.35573	1.6665	-15.7241
52.8895	39.8729	1.9482	1.51875	-14.069
51.9545	38.2775	0.978855	1.3546	-14.069
51.4116	36.7225	0.307278	2.33605	-14.069
50.8634	37.0872	2.08435	1.64623	-14.069
52.223	37.6583	1.52223	1.34684	-14.069
51.4202	37.88	1.44385	4.12456	-12.4138
47.4657	39.4545	3.30112	1.02921	-12.4138
51.6492	41.1635	1.35699	1.78288	-12.4138
51.8205	38.1714	1.26453	1.41607	-12.4138
51.3053	39.7107	2.79421	2.48888	-12.4138
41.0568	46.1541	9.11453	0.439315	-10.7586
45.8879	42.8657	6.18665	2.62554	-10.7586
48.2468	40.9218	5.25101	1.99429	-10.7586
45.9067	40.5504	4.67968	1.57904	-10.7586
43.265	41.3188	6.32589	2.71547	-10.7586
44.2803	42.0397	6.35755	0.654297	-9.10345
53.1296	40.9581	2.55382	1.26689	-9.10345
51.1788	42.9943	3.71929	1.35197	-9.10345
48.1498	44.7855	6.15743	1.56917	-9.10345
54.468	40.0517	1.70725	2.09245	-9.10345
41.4652	45.7376	9.03676	1.40864	-7.44828
36.1839	49.2137	12.3826	1.40695	-7.44828
34.6016	48.3594	14.9418	2.15424	-7.44828
44.571	45.2261	7.86484	1.37836	-7.44828
33.4494	47.7328	13.1397	3.119	-7.44828
34.8001	51.3678	14.1029	1.46732	-5.7931
31.9543	51.7923	17.4446	2.27174	-5.7931
31.8256	52.606	18.6035	1.59888	-5.7931
30.1768	51.6499	19.5171	2.03487	-5.7931
32.4883	49.6848	15.1175	1.617	-5.7931
28.3632	52.2147	21.8489	6.04494	-4.13793
29.4674	54.3601	19.6468	2.80895	-4.13793
31.7711	52.8017	17.1841	2.04454	-4.13793
37.648	47.3903	11.9194	0.773533	-4.13793
30.0045	50.7065	20.3581	1.83513	-4.13793
29.9264	40.796	18.9047	11.4452	-2.48276
27.3983	45.2489	17.7823	11.3153	-2.48276
25.5967	49.2269	23.0579	6.8179	-2.48276
24.8713	47.282	21.9212	5.71796	-2.48276
24.7738	46.8056	19.4003	7.70533	-2.48276
39.5493	31.0823	11.2639	17.2368	-0.827586
31.9818	38.1028	17.4935	11.0058	-0.827586
28.0754	45.4247	19.8775	8.6215	-0.827586
30.2496	39.8518	17.466	10.0989	-0.827586
27.4186	47.3645	21.3708	6.35535	-0.827586
37.7836	27.6826	12.1946	17.2034	0.827586
24.9417	43.6566	21.6178	11.053	0.827586
36.8405	26.4541	10.6916	18.0493	0.827586
24.0427	45.2856	21.2888	8.82275	0.827586
30.2053	34.0027	18.4638	14.6403	0.827586
37.0636	25.9039	11.3609	17.196	2.48276
36.5588	30.8275	12.5724	15.2368	2.48276
41.9219	23.9232	8.50375	18.5947	2.48276
34.7143	29.9336	12.0089	15.755	2.48276
35.6175	32.0073	13.6163	16.1863	2.48276
42.7216	22.8993	7.33008	18.5969	4.13793
44.9821	21.6589	3.80479	17.5834	4.13793
45.2249	24.1181	5.47032	17.0934	4.13793
51.1582	22.7491	2.62078	17.3642	4.13793
48.1889	23.8559	3.85838	17.8667	4.13793
48.9968	21.4965	3.81913	16.0887	5.7931
50.2124	23.5106	2.59386	16.0324	5.7931
43.9152	22.2068	4.44152	17.2942	5.7931
48.4788	24.7207	1.17345	13.3604	5.7931
40.79	24.3386	8.54963	17.9192	5.7931
51.7616	28.5522	2.07924	10.7472	7.44828
52.3647	24.1274	0.79402	12.9664	7.44828
50.9689	23.8166	0.915909	14.1961	7.44828
51.594	27.7194	0.708889	11.1168	7.44828
52.3701	27.6841	0.971266	10.1121	7.44828
51.3174	29.6875	0.939347	6.34849	9.10345
48.4282	28.3733	2.07924	8.4563	9.10345
47.6581	28.734	0.101233	7.29223	9.10345
50.2021	30.5443	1.75219	6.48137	9.10345
48.5874	25.0003	0.927395	10.5945	9.10345
50.1493	33.3228	1.16367	5.25791	10.7586
49.1036	35.8255	2.43709	3.54804	10.7586
52.2725	40.5627	2.70711	0.587753	10.7586
51.419	37.2939	1.00732	3.61492	12.4138
48.4298	38.3644	3.46013	2.15136	12.4138
51.6709	36.1788	1.41322	3.09016	12.4138
48.182	37.3282	2.4135	2.78482	12.4138
52.3414	35.7112	1.43994	4.32906	12.4138
51.6552	38.9765	2.25153	1.30902	14.069
50.7914	42.6309	3.60548	1.29004	14.069
48.5266	37.1887	1.38367	0.803085	14.069
48.8491	39.0126	2.98953	0.821852	14.069
50.2135	36.4826	1.5887	2.35777	14.069
46.4421	36.9536	2.09758	0.855373	15.7241
49.5131	36.61	1.16407	1.39031	15.7241
51.5173	39.6909	0.386825	0.84927	15.7241
49.3524	37.8036	1.70193	0.793913	15.7241
52.1931	37.8406	2.35905	1.73871	15.7241
51.9063	39.667	1.61129	1.27005	17.3793
52.4546	38.8255	1.76926	1.46048	17.3793
53.1558	39.4794	1.16993	2.13916	17.3793
55.0121	38.2032	0.871211	1.87011	17.3793
53.3345	35.9185	1.62686	1.9063	17.3793
51.8513	38.1601	0.106371	1.43231	19.0345
52.3742	36.8445	1.19101	2.89865	19.0345
50.6817	38.9529	1.61595	1.11919	19.0345
51.74	37.5058	0.806375	1.36748	19.0345
53.5464	36.6492	0.674423	2.15605	19.0345
53.6166	38.9236	0.871179	2.01664	20.6897
52.7629	35.686	0.0200301	2.82238	20.6897
53.327	35.5202	0.959727	1.80848	20.6897
52.4868	36.0656	0.992931	1.33698	20.6897
51.3727	36.716	0.854896	2.66681	20.6897
52.9293	36.0783	-0.114279	1.39019	22.3448
51.3268	35.9562	1.15541	2.81354	22.3448
51.7581	38.1736	0.911929	0.595873	22.3448
50.4306	38.0016	1.1333	1.23451	22.3448
54.0213	36.1692	0.439421	2.20268	22.3448
51.3086	37.7056	1.7703	0.111944	24
50.2034	39.1924	1.02087	0.808764	24
51.7755	37.287	0.638969	1.673	24
51.3383	36.3876	0.776367	0.45235	24
53.9671	37.705	0.436916	0.846839	24

## Sheet: FIG_1d
N_g,4	N_g,3	N_c,3	N_c,2	df
51.2467	39.48	1.2941	0.468984	-24
50.1674	39.3727	1.28989	0.905687	-24
47.9229	38.6078	3.02231	1.46443	-24
52.9596	37.2733	1.1966	1.60983	-24
53.179	38.7107	1.87228	1.32877	-22.3448
48.6806	37.5556	2.99443	1.25887	-22.3448
50.7899	37.2688	1.76019	1.45804	-22.3448
49.5449	38.6829	2.04538	1.04416	-22.3448
51.1687	37.4306	1.12128	0.457265	-20.6897
52.9302	37.8595	1.52731	0.473972	-20.6897
49.0396	41.1805	3.40911	0.414965	-20.6897
52.9288	38.2508	0.814814	1.41164	-20.6897
52.1656	38.3314	1.43497	1.42694	-20.6897
51.0447	36.0894	1.16955	0.972985	-19.0345
53.6822	37.691	-0.00151792	1.50745	-19.0345
51.4107	39.6832	0.669136	0.348739	-19.0345
53.2881	38.0168	0.0515137	1.59952	-19.0345
52.4902	36.5253	1.89827	1.49073	-19.0345
51.5088	39.2693	1.40524	0.4249	-17.3793
50.9179	38.8585	0.814177	1.31324	-17.3793
52.2311	37.5732	0.66315	0.188519	-17.3793
50.5153	37.4193	1.45801	-0.00542417	-17.3793
50.382	38.7168	1.55165	1.19638	-17.3793
51.5444	40.7778	0.494544	1.44224	-15.7241
47.5696	42.3215	4.07962	0.797385	-15.7241
50.4127	40.4564	1.99683	0.171779	-15.7241
52.3371	41.2161	1.02277	0.749225	-15.7241
49.4258	41.7747	2.83856	0.4192	-15.7241
44.7579	39.4601	5.64476	0.916377	-14.069
43.0541	43.7718	8.63861	1.08014	-14.069
41.4029	43.1135	9.05197	2.13057	-14.069
44.8597	42.0302	7.03685	1.79352	-14.069
48.6665	41.0959	3.03835	0.31475	-14.069
34.7445	46.5478	13.2555	1.88589	-12.4138
30.4937	46.9001	15.8715	2.71395	-12.4138
30.104	49.443	16.8607	1.62599	-12.4138
40.4411	43.2617	9.34126	1.67104	-12.4138
34.7045	47.0781	13.2627	2.26371	-12.4138
26.8557	49.9179	20.0628	3.58982	-10.7586
32.2219	48.5095	15.3748	2.558	-10.7586
26.8169	47.63	18.4766	4.33446	-10.7586
24.6796	51.8483	20.9765	2.51356	-10.7586
28.8377	45.4694	14.9605	3.50615	-10.7586
24.7608	51.5048	20.3835	4.10722	-9.10345
28.2752	48.6775	17.5046	3.72884	-9.10345
27.3663	49.0456	18.165	2.03608	-9.10345
28.3111	49.6944	19.2361	2.49051	-9.10345
26.2834	51.7567	19.364	2.11729	-9.10345
23.1952	51.9834	20.8304	1.72847	-7.44828
24.5807	52.1928	21.4462	2.37362	-7.44828
25.2708	52.3562	22.5699	3.24339	-7.44828
29.4248	50.6407	20.4412	2.28389	-5.7931
28.5481	51.5844	19.2796	3.18355	-5.7931
29.2073	50.9704	17.9347	2.73258	-5.7931
27.4839	52.6524	21.1854	2.05728	-5.7931
25.9354	52.4399	20.7196	2.52784	-5.7931
34.6288	47.4174	12.9439	2.40625	-4.13793
27.4319	52.5192	19.4357	2.80742	-4.13793
34.9923	45.7431	12.7575	1.26797	-4.13793
31.9819	47.7505	15.4931	1.9473	-4.13793
29.7466	52.569	18.428	2.78586	-4.13793
48.7553	35.5058	4.19341	4.99932	-2.48276
40.2441	47.3326	11.3317	2.08549	-2.48276
31.6829	46.7519	15.7972	1.22085	-2.48276
38.0567	43.6824	9.55687	1.42875	-2.48276
43.7585	42.3842	7.20315	1.69974	-0.827586
51.3778	32.7879	1.93555	6.31532	-0.827586
45.3109	42.0793	5.38928	2.49358	-0.827586
48.16	37.9647	3.17812	3.82236	-0.827586
48.8831	37.717	3.60634	3.32403	-0.827586
42.6261	41.1156	8.35621	4.51954	0.827586
53.7754	24.6586	2.40879	14.0026	0.827586
39.7027	43.2503	9.95171	3.58103	0.827586
45.427	34.3321	4.63262	6.84616	0.827586
51.3723	28.566	2.32922	10.7369	0.827586
49.2973	34.7303	2.86931	6.11152	2.48276
48.1977	34.9439	3.8818	6.59168	2.48276
44.4046	38.0371	5.01536	5.21128	2.48276
42.7294	27.018	2.18547	7.4755	2.48276
42.58	25.7185	2.74504	8.90258	4.13793
49.0361	23.4066	1.19907	11.3459	4.13793
49.0368	25.7316	2.18007	11.2794	4.13793
40.8274	27.006	1.29478	5.89751	4.13793
48.4404	20.1483	1.11275	14.8919	4.13793
52.2757	20.2602	0.626794	15.6615	5.7931
46.8115	19.8521	1.87051	14.3732	5.7931
50.0651	20.0639	2.07721	16.9169	5.7931
49.5127	20.9558	1.69338	14.5852	5.7931
51.0068	18.8133	1.36365	17.5841	7.44828
48.8686	20.9636	3.51502	17.3961	7.44828
49.4146	19.2981	2.32566	17.8621	7.44828
49.9261	21.6403	3.44589	19.2828	7.44828
50.3578	19.4234	0.946915	17.3713	9.10345
48.073	20.5217	3.08165	17.7276	9.10345
51.5299	19.5073	1.23461	17.9078	9.10345
47.3007	23.3748	2.83579	13.6902	9.10345
49.378	17.8436	3.72957	17.2922	9.10345
49.053	23.6302	0.35843	12.9171	10.7586
47.9155	26.2965	3.07996	14.0295	10.7586
49.9823	23.7395	2.40123	15.405	10.7586
44.1518	20.6796	1.86861	10.2466	10.7586
45.0256	23.4572	3.82508	12.8964	10.7586
48.3781	21.7907	1.24511	13.9186	12.4138
48.9373	29.3482	1.2227	9.40479	12.4138
47.3528	21.7761	2.40252	15.8868	12.4138
50.2791	29.3612	1.19919	7.64721	12.4138
49.2223	25.1335	2.47084	12.6623	12.4138
51.7209	34.5226	0.955821	5.59645	14.069
48.7121	28.5603	3.62137	10.0523	14.069
52.4672	36.3749	0.458273	3.33023	14.069
51.7091	28.1038	0.7683	8.10302	14.069
49.0496	31.1284	1.16461	8.07367	14.069
50.8773	30.5134	1.53276	4.86686	15.7241
51.9013	34.144	0.741551	3.74932	15.7241
53.2499	37.4335	0.42093	1.78768	15.7241
50.8055	29.5513	0.398936	6.33618	15.7241
51.5254	34.512	0.453199	3.45704	15.7241
52.4442	35.2651	1.67713	3.2569	17.3793
52.8463	36.6564	0.599546	1.00315	17.3793
51.6549	33.7045	0.830025	4.13415	17.3793
51.2215	30.4711	0.643565	8.84072	17.3793
50.8386	37.9768	0.830588	0.644669	19.0345
52.2329	37.8795	1.18426	2.2839	19.0345
51.116	36.1582	1.41482	0.900624	19.0345
49.2974	37.1204	-0.511464	2.06935	19.0345
50.3475	38.0703	2.16988	0.962572	19.0345
49.2232	37.412	1.19451	0.684676	20.6897
53.3271	36.8814	-0.296673	0.940738	20.6897
50.9968	38.7618	0.936768	1.20063	20.6897
52.1931	35.8494	0.617389	1.42449	20.6897
50.8414	37.9828	1.03791	1.48499	20.6897
50.2959	35.9377	0.311385	0.707997	22.3448
50.0864	34.6038	0.965693	2.01018	22.3448
50.5298	41.1359	1.39062	0.470693	22.3448
50.7121	35.2144	1.1966	0.908426	22.3448
51.0777	35.3368	0.971754	1.54622	22.3448
51.8785	36.2122	1.54747	2.82521	24
53.1312	37.2012	0.44286	0.9924	24
52.3514	35.0639	0.818062	1.56872	24
49.4942	35.2426	1.94464	2.09858	24
49.4153	38.1325	1.17745	1.15991	24

## Sheet: FIG_2
f43	f32	t_meas
0	0	1.59412e+09
-0.1228	-0.1932	1.59412e+09
-0.3744	-0.2424	1.59412e+09
-0.8596	-0.1494	1.59412e+09
-0.3144	-0.0354	1.59412e+09
-0.9024	-0.537	1.59412e+09
-0.2216	-0.0648	1.59412e+09
0.1036	0.075	1.59412e+09
-0.31	-0.3444	1.59412e+09
-0.1548	-0.3744	1.59412e+09
-0.0572	-0.561	1.59412e+09
0.1204	-1.0002	1.59412e+09
0.044	-1.6686	1.59412e+09
-0.7208	-2.4396	1.59412e+09
-0.17	-2.061	1.59412e+09
0.5664	-1.3242	1.59412e+09
1.1868	-0.6084	1.59412e+09
1.7084	-0.0636	1.59412e+09
1.2236	-0.1092	1.59412e+09
1.0784	0.5802	1.59412e+09
0.93	0.4116	1.59412e+09
1.254	1.2246	1.59412e+09
1.3924	1.827	1.59412e+09
1.8356	1.4934	1.59412e+09
2.2736	1.6242	1.59412e+09
1.5736	0.9444	1.59412e+09
2.1404	1.1184	1.59412e+09
1.4096	-0.1134	1.59412e+09
2.2016	0.4236	1.59412e+09
1.504	-0.522	1.59412e+09
0.9108	-1.1724	1.59412e+09
0.8784	-1.1862	1.59412e+09
0.728	-1.2894	1.59412e+09
0.8344	-0.8478	1.59412e+09
0.9408	-0.4398	1.59412e+09
1.6632	0.1152	1.59412e+09
1.4584	0.5808	1.59412e+09
1.4492	1.2312	1.59412e+09
1.05	1.2372	1.59412e+09
1.744	1.6962	1.59412e+09
2.0236	1.5162	1.59412e+09
2.1364	1.5786	1.59412e+09
2.1404	1.0332	1.59412e+09
2.2404	0.4674	1.59412e+09
1.3452	-0.5736	1.59412e+09
1.1432	-0.759	1.59412e+09
1.7272	-0.315	1.59412e+09
2.0036	-0.7362	1.59412e+09
1.5136	-1.1766	1.59412e+09
0.932	-1.23	1.59412e+09
0.7664	-0.9888	1.59412e+09
0.6932	-0.7878	1.59412e+09
0.6888	-0.1944	1.59412e+09
1.17	0.7632	1.59412e+09
0.7464	0.273	1.59412e+09
1.1788	0.9834	1.59412e+09
1.4148	1.2126	1.59412e+09
1.7096	1.473	1.59412e+09
1.9984	1.224	1.59412e+09
1.2092	0.1692	1.59412e+09
0.936	-0.1008	1.59412e+09
0.638	-0.3348	1.59412e+09
0.7868	-0.4944	1.59412e+09
0.5424	-0.765	1.59412e+09
0.8952	-0.5988	1.59412e+09
1.6004	-0.2814	1.59412e+09
1.3004	-0.7764	1.59412e+09
1.2448	-0.5574	1.59412e+09
1.012	-0.441	1.59412e+09
1.6304	-0.1002	1.59412e+09
1.5596	0.1146	1.59412e+09
1.1264	-0.1182	1.59412e+09
0.6264	-0.4926	1.59412e+09
0.3356	-0.8094	1.59412e+09
0.0992	-1.173	1.59412e+09
0.4196	-0.5802	1.59412e+09
0.04	-0.9126	1.59412e+09
0.0500001	-0.8772	1.59412e+09
-0.8816	-1.9014	1.59412e+09
-1.1132	-1.887	1.59412e+09
-0.3824	-1.6788	1.59412e+09
-0.9044	-1.7646	1.59412e+09
-0.3712	-1.4784	1.59412e+09
0.1532	-0.8418	1.59412e+09
0.318	-0.2502	1.59412e+09
-0.57	-0.4212	1.59412e+09
-0.3644	-0.9204	1.59412e+09
-0.2052	-0.8844	1.59412e+09
-0.0311999	-1.4448	1.59412e+09
-0.552	-1.9932	1.59412e+09
-0.64	-1.734	1.59412e+09
0.1964	-1.0134	1.59412e+09
0.7604	-0.4788	1.59412e+09
1.1384	0.0156	1.59412e+09
0.5684	-1.332	1.59412e+09
1.0716	-1.5324	1.59412e+09
1.5972	-2.484	1.59412e+09
2.6572	-2.7462	1.59412e+09
3.5904	-2.3208	1.59412e+09
3.374	-2.6058	1.59412e+09
3.1696	-3.1512	1.59412e+09
2.5888	-3.7878	1.59412e+09
2.4824	-4.0434	1.59412e+09
1.504	-4.9746	1.59412e+09
1.7984	-5.124	1.59412e+09
1.356	-5.2284	1.59412e+09
1.2268	-5.232	1.59412e+09
1.142	-5.2962	1.59412e+09
1.1072	-5.151	1.59412e+09
1.6984	-4.8378	1.59412e+09
1.1116	-5.6142	1.59412e+09
1.0456	-5.3028	1.59412e+09
1.3528	-4.6206	1.59412e+09
1.5152	-4.5126	1.59412e+09
1.9012	-4.4616	1.59412e+09
2.6924	-4.0008	1.59412e+09
2.6912	-4.2642	1.59412e+09
2.7756	-3.999	1.59412e+09
3.2124	-3.0942	1.59412e+09
3.3856	-2.9016	1.59412e+09
2.9076	-3.201	1.59412e+09
2.6632	-3.4746	1.59412e+09
2.528	-3.6996	1.59412e+09
2.4556	-3.8964	1.59412e+09
2.1496	-4.0902	1.59412e+09
2.4728	-3.42	1.59412e+09
2.7668	-3.0942	1.59412e+09
2.3936	-3.18	1.59412e+09
2.0572	-3.3906	1.59412e+09
1.7804	-4.032	1.59412e+09
1.8156	-4.6152	1.59412e+09
1.636	-4.3596	1.59412e+09
1.3052	-4.5012	1.59412e+09
1.79	-3.9486	1.59412e+09
1.2948	-4.2486	1.59412e+09
1.0268	-4.6992	1.59412e+09
1.7232	-4.077	1.59412e+09
2.092	-3.9456	1.59412e+09
1.9352	-4.359	1.59412e+09
1.5264	-4.2516	1.59412e+09
1.01	-4.9248	1.59412e+09
0.5956	-5.9226	1.59412e+09
0.4172	-6.768	1.59412e+09
0.2872	-7.3452	1.59412e+09
0.1092	-7.8288	1.59412e+09
0.682	-7.149	1.59412e+09
1.3144	-6.3498	1.59412e+09
1.364	-5.8398	1.59412e+09
1.9076	-5.0964	1.59412e+09
1.24	-4.956	1.59412e+09
1.0892	-4.3608	1.59412e+09
1.628	-3.7746	1.59412e+09
1.8768	-3.6342	1.59412e+09
2.05	-3.6174	1.59412e+09
2.5712	-3.102	1.59412e+09
2.4444	-3.3108	1.59412e+09
2.2112	-3.9834	1.59412e+09
1.198	-4.9716	1.59412e+09
1.6696	-4.8762	1.59412e+09
1.7132	-5.0574	1.59412e+09
1.0256	-5.58	1.59412e+09
0.5932	-5.943	1.59412e+09
0.0788	-6.1776	1.59412e+09
0.0564001	-5.991	1.59412e+09
0.6032	-5.0868	1.59412e+09
0.3912	-5.487	1.59412e+09
0.912	-5.0208	1.59412e+09
0.7776	-5.1102	1.59412e+09
1.604	-4.3236	1.59412e+09
1.3564	-4.236	1.59412e+09
1.1512	-4.1256	1.59412e+09
0.9556	-5.4744	1.59412e+09
0.332	-6.6102	1.59412e+09
0.43	-7.0638	1.59412e+09
-0.0996	-7.8528	1.59412e+09
-0.8256	-8.2962	1.59412e+09
-0.9916	-7.968	1.59412e+09
-0.3056	-7.1988	1.59412e+09
-0.6632	-7.0068	1.59412e+09
-0.6392	-6.2004	1.59412e+09
-0.8604	-5.7798	1.59412e+09
-0.2328	-4.8678	1.59412e+09
-0.2292	-4.8876	1.59412e+09
-0.2256	-4.8786	1.59412e+09
0.15	-4.4868	1.59412e+09
-0.0228	-4.6962	1.59412e+09
-0.3772	-5.601	1.59412e+09
-0.6988	-5.7126	1.59412e+09
-0.352	-5.5656	1.59412e+09
-0.3292	-5.6904	1.59412e+09
-0.5224	-5.5164	1.59412e+09
-0.2064	-5.7762	1.59412e+09
0.1736	-5.6982	1.59412e+09
-0.4092	-6.102	1.59412e+09
-0.0247999	-6.0822	1.59412e+09
-0.4296	-6.6042	1.59412e+09
0.0528001	-5.9262	1.59412e+09
-0.6856	-6.57	1.59412e+09
-0.9596	-6.6264	1.59412e+09
-0.3736	-6.5382	1.59412e+09
-0.028	-6.1044	1.59412e+09
-0.4104	-5.7894	1.59412e+09
-0.0764	-5.5188	1.59412e+09
-0.1312	-5.7768	1.59412e+09
0.232	-5.5404	1.59412e+09
0.8288	-5.5638	1.59412e+09
0.7564	-5.8062	1.59412e+09
1.2096	-4.9278	1.59412e+09
1.2512	-5.6676	1.59412e+09
1.0392	-6.2388	1.59412e+09
1.3672	-5.9778	1.59412e+09
1.3256	-5.4132	1.59412e+09
0.8664	-5.7306	1.59412e+09
0.7852	-6.594	1.59412e+09
1.0928	-6.1638	1.59412e+09
0.8496	-6.3762	1.59412e+09
0.8328	-6.225	1.59412e+09
0.6416	-6.5322	1.59412e+09
0.7656	-5.8272	1.59412e+09
1.0172	-5.442	1.59412e+09
1.8508	-4.6332	1.59412e+09
1.1236	-4.9026	1.59412e+09
0.3236	-5.1912	1.59412e+09
0.184	-5.1624	1.59412e+09
-0.5724	-5.652	1.59412e+09
-0.3592	-5.136	1.59412e+09
0.2116	-4.6572	1.59412e+09
-0.0972	-5.187	1.59412e+09
-0.0512	-5.6832	1.59412e+09
0.0216	-6.0072	1.59412e+09
-0.646	-6.309	1.59412e+09
-1.11	-6.9654	1.59412e+09
-1.5412	-7.8234	1.59412e+09
-0.9104	-7.4994	1.59412e+09
-0.8464	-7.5294	1.59412e+09
-0.9212	-7.3386	1.59412e+09
-1.11	-7.6914	1.59412e+09
-0.982	-7.68	1.59412e+09
-0.2916	-7.2582	1.59412e+09
-0.6356	-7.2126	1.59412e+09
-0.7688	-7.2	1.59412e+09
-0.7572	-6.756	1.59412e+09
-0.7924	-6.0696	1.59412e+09
-0.8252	-6.0852	1.59412e+09
-1.2532	-6.1368	1.59412e+09
-1.5192	-5.9856	1.59412e+09
-1.9264	-6.3402	1.59412e+09
-2.1896	-6.633	1.59412e+09
-1.9596	-6.4836	1.59412e+09
-2.29	-6.9366	1.59412e+09
-1.9692	-6.9744	1.59412e+09
-2.1468	-7.482	1.59412e+09
-1.9816	-7.4034	1.59412e+09
-1.8724	-7.7886	1.59412e+09
-2.458	-8.1432	1.59412e+09
-1.7076	-8.022	1.59412e+09
-1.2868	-7.9098	1.59412e+09
-0.884	-7.4352	1.59412e+09
-0.9828	-7.4904	1.59412e+09
-1.1916	-7.5366	1.59412e+09
-0.2896	-6.4224	1.59412e+09
-0.6668	-6.4692	1.59412e+09
-1.0216	-6.5748	1.59412e+09
-0.96	-6.4332	1.59412e+09
-0.7172	-5.7114	1.59412e+09
-0.2952	-5.7294	1.59412e+09
0.0772001	-5.6802	1.59412e+09
0.2004	-6.0408	1.59412e+09
0.4896	-5.6772	1.59412e+09
0.0896	-6.1542	1.59412e+09
-0.9644	-7.3422	1.59412e+09
-1.3904	-7.7802	1.59412e+09
-1.7076	-8.0556	1.59412e+09
-1.906	-8.1	1.59412e+09
-2.0672	-8.4642	1.59412e+09
-1.7228	-7.9404	1.59412e+09
-1.7756	-7.7226	1.59412e+09
-1.258	-6.8496	1.59412e+09
-1.6256	-7.6002	1.59412e+09
-1.5444	-7.6794	1.59412e+09
-1.1588	-7.2072	1.59412e+09
-0.9548	-6.8364	1.59412e+09
-0.1988	-6.063	1.59412e+09
-0.7744	-6.2604	1.59412e+09
-0.3852	-6.1692	1.59412e+09
-0.144	-6.27	1.59412e+09
-0.2272	-7.0296	1.59412e+09
-0.2864	-7.3068	1.59412e+09
-0.5136	-7.3608	1.59412e+09
-0.1128	-7.5516	1.59412e+09
0.372	-6.9066	1.59412e+09
1.1464	-5.7906	1.59412e+09
0.5288	-6.4746	1.59412e+09
-0.4116	-7.011	1.59412e+09
-0.7668	-7.1544	1.59412e+09
-0.5328	-6.6114	1.59412e+09
0.194	-5.9682	1.59412e+09
0.0332001	-6.1722	1.59412e+09
-0.7812	-6.6168	1.59412e+09
-0.2968	-6.1986	1.59412e+09
-1.068	-6.9492	1.59412e+09
-1.5596	-7.4076	1.59412e+09
-1.574	-7.2714	1.59412e+09
-2.032	-8.5194	1.59412e+09
-2.3964	-9.3384	1.59412e+09
-2.78	-9.2928	1.59412e+09
-1.7576	-8.2776	1.59412e+09
-1.5112	-8.1996	1.59412e+09
-2.0268	-9.1056	1.59412e+09
-1.9888	-9.3066	1.59412e+09
-1.378	-8.3376	1.59412e+09
-1.5912	-8.7294	1.59412e+09
-1.4804	-8.3226	1.59412e+09
-1.2644	-7.9296	1.59412e+09
-1.5956	-8.325	1.59412e+09
-1.8928	-8.8086	1.59412e+09
-1.7568	-9.0426	1.59412e+09
-1.3732	-8.2914	1.59412e+09
-1.3092	-8.298	1.59412e+09
-1.2208	-8.3778	1.59412e+09
-1.2644	-8.6616	1.59412e+09
-1.2044	-8.877	1.59412e+09
-1.1356	-8.8518	1.59412e+09
-1.0856	-8.334	1.59412e+09
-0.9952	-7.9524	1.59412e+09
-1.2828	-8.5152	1.59412e+09
-1.0812	-8.3256	1.59412e+09
-0.8924	-7.8912	1.59412e+09
-0.9456	-7.8198	1.59412e+09
-1.0092	-7.8642	1.59412e+09
-0.92	-7.4226	1.59412e+09
-0.2132	-6.6696	1.59412e+09
-0.7912	-7.182	1.59412e+09
-1.458	-8.364	1.59412e+09
-1.838	-9.4908	1.59412e+09
-1.3288	-9.4824	1.59412e+09
-1.7124	-9.4602	1.59412e+09
-1.446	-8.9094	1.59412e+09
-1.4764	-8.9922	1.59412e+09
-1.6896	-9.1434	1.59412e+09
-1.73	-8.7486	1.59412e+09
-2.5296	-8.4012	1.59412e+09
-3.4876	-8.352	1.59412e+09
-3.6432	-7.6818	1.59412e+09
-4.198	-7.5162	1.59412e+09
-4.31	-6.495	1.59412e+09
-5.0116	-5.2536	1.59412e+09
-4.9452	-5.3352	1.59412e+09
-4.9548	-5.1408	1.59412e+09
-4.3332	-4.908	1.59412e+09
-4.0116	-5.058	1.59412e+09
-4.4576	-5.5338	1.59412e+09
-4.3736	-6.0936	1.59412e+09
-4.8556	-6.6162	1.59412e+09
-4.8168	-6.288	1.59412e+09
-4.208	-5.9712	1.59412e+09
-4.5812	-6.3612	1.59412e+09
-4.7808	-6.246	1.59412e+09
-5.0396	-6.0672	1.59412e+09
-4.9624	-6.2922	1.59412e+09
-5.1832	-6.0696	1.59412e+09
-5.0524	-5.5152	1.59412e+09
-4.3964	-4.9974	1.59412e+09
-4.382	-5.0934	1.59412e+09
-4.5796	-5.034	1.59412e+09
-4.344	-5.6328	1.59412e+09
-3.8284	-5.25	1.59412e+09
-3.5848	-5.2122	1.59412e+09
-3.2912	-5.1948	1.59412e+09
-3.0808	-4.8132	1.59412e+09
-2.8984	-4.5114	1.59412e+09
-3.3456	-4.9542	1.59412e+09
-3.7716	-5.1618	1.59412e+09
-4.792	-5.8212	1.59412e+09
-5.1612	-5.7912	1.59412e+09
-5.632	-6.1872	1.59412e+09
-5.8808	-6.5052	1.59412e+09
-5.9628	-6.3042	1.59412e+09
-5.968	-6.2274	1.59412e+09
-5.6312	-5.9088	1.59412e+09
-5.4524	-5.709	1.59412e+09
-5.5428	-5.7084	1.59412e+09
-5.6812	-5.802	1.59412e+09
-5.8772	-6.2004	1.59412e+09
-5.892	-6.9276	1.59412e+09
-6.5692	-7.3368	1.59412e+09
-6.0612	-7.2552	1.59412e+09
-5.8188	-7.6194	1.59412e+09
-5.19	-7.275	1.59412e+09
-4.9028	-6.9468	1.59412e+09
-4.7056	-6.2346	1.59412e+09
-4.8892	-6.5406	1.59412e+09
-5.0464	-6.7584	1.59412e+09
-4.9416	-6.2844	1.59412e+09
-4.194	-5.4114	1.59412e+09
-4.976	-6.1428	1.59412e+09
-4.6216	-5.5914	1.59412e+09
-5.0984	-5.8392	1.59412e+09
-4.1944	-4.8186	1.59412e+09
-3.8912	-4.6482	1.59412e+09
-3.8736	-4.8678	1.59412e+09
-4.818	-5.6196	1.59412e+09
-4.9992	-5.595	1.59412e+09
-5.142	-5.6298	1.59412e+09
-5.1168	-5.3136	1.59412e+09
-5.8504	-6.1818	1.59412e+09
-5.752	-6.657	1.59412e+09
-5.7008	-6.2478	1.59412e+09
-6.2016	-7.2324	1.59412e+09
-5.65	-7.4706	1.59412e+09
-5.2156	-7.0614	1.59412e+09
-4.2928	-6.3876	1.59412e+09
-4.6244	-6.7842	1.59412e+09
-4.9476	-7.0056	1.59412e+09
-3.9336	-6.3222	1.59412e+09
-3.5444	-6.0366	1.59412e+09
-2.7732	-5.4678	1.59412e+09
-2.6916	-5.1198	1.59412e+09
-2.6724	-4.4034	1.59412e+09
-2.51	-4.0308	1.59412e+09
-2.6608	-3.3624	1.59412e+09
-3.2448	-3.7698	1.59412e+09
-3.614	-3.9168	1.59412e+09
-4.2172	-4.7094	1.59412e+09
-4.0752	-4.8522	1.59412e+09
-4.6856	-5.3124	1.59412e+09
-3.6904	-4.6824	1.59412e+09
-4.6224	-5.1174	1.59412e+09
-4.3656	-5.5824	1.59412e+09
-4.6136	-5.8068	1.59412e+09
-4.5784	-6.4098	1.59412e+09
-4.6412	-6.264	1.59412e+09
-4.8444	-6.5772	1.59412e+09
-4.898	-6.2616	1.59412e+09
-5.3316	-6.9336	1.59412e+09
-5.0048	-6.5466	1.59412e+09
-4.5228	-5.397	1.59412e+09
-4.0776	-5.2464	1.59412e+09
-3.6696	-5.517	1.59412e+09
-3.2216	-5.0892	1.59412e+09
-2.6864	-4.1994	1.59412e+09
-2.88	-4.4892	1.59412e+09
-3.1096	-4.2834	1.59412e+09
-2.59	-3.4488	1.59412e+09
-2.3268	-3.5178	1.59412e+09
-3.2192	-3.9426	1.59412e+09
-3.5848	-4.02	1.59412e+09
-4.1088	-4.2054	1.59412e+09
-4.1012	-3.8934	1.59412e+09
-4.4436	-3.4206	1.59412e+09
-3.3688	-3.5304	1.59412e+09
-3.7608	-4.4508	1.59412e+09
-3.5184	-4.2726	1.59412e+09
-3.6036	-4.6488	1.59412e+09
-3.5508	-4.422	1.59412e+09
-3.2864	-4.1196	1.59412e+09
-3.8348	-4.9554	1.59412e+09
-4.1068	-5.7156	1.59412e+09
-3.8152	-5.3796	1.59412e+09
-3.802	-5.3322	1.59412e+09
-4.6096	-5.9208	1.59412e+09
-4.2152	-5.8182	1.59412e+09
-4.4284	-5.4648	1.59412e+09
-4.2472	-5.145	1.59412e+09
-4.6444	-4.9668	1.59412e+09
-4.2524	-4.5996	1.59412e+09
-4.1732	-4.3638	1.59412e+09
-4.0348	-4.2828	1.59412e+09
-3.8876	-4.1316	1.59412e+09
-4.4828	-4.6992	1.59412e+09
-4.0848	-4.9842	1.59412e+09
-3.9768	-5.6532	1.59412e+09
-3.5148	-5.751	1.59412e+09
-4.4448	-6.4536	1.59412e+09
-4.2408	-6.6234	1.59412e+09
-4.5424	-6.6798	1.59412e+09
-4.3924	-6.3696	1.59412e+09
-4.6924	-5.9676	1.59412e+09
-5.2096	-5.8536	1.59412e+09
-5.3348	-5.6118	1.59412e+09
-4.3616	-4.5918	1.59412e+09
-3.578	-3.6912	1.59412e+09
-3.508	-3.2736	1.59412e+09
-3.1732	-2.7504	1.59412e+09
-3.922	-3.8052	1.59412e+09
-3.8708	-4.0452	1.59412e+09
-3.9568	-4.686	1.59412e+09
-4.2672	-6.0234	1.59412e+09
-4.7532	-6.8802	1.59412e+09
-4.8248	-6.9126	1.59412e+09
-5.0512	-7.0542	1.59412e+09
-4.2908	-6.6492	1.59412e+09
-4.5692	-6.6366	1.59412e+09
-4.218	-6.3774	1.59412e+09
-4.724	-6.378	1.59412e+09
-4.3456	-6.1758	1.59412e+09
-4.4656	-5.8722	1.59412e+09
-4.3936	-4.7334	1.59412e+09
-3.4716	-3.5886	1.59412e+09
-3.5376	-3.6018	1.59412e+09

## Sheet: FIG_3a
ν43_B=132	ν32_B=132	ν43_B=218	ν32_B=218	t_meas
-8.55343e+08	-2.37947e+08	-8.55343e+08	-2.37947e+08	1.59387e+09
-8.55343e+08	-2.37947e+08	-8.55343e+08	-2.37947e+08	1.59387e+09
-8.55343e+08	-2.37947e+08	-8.55343e+08	-2.37947e+08	1.59387e+09
-8.55343e+08	-2.37947e+08	-8.55343e+08	-2.37947e+08	1.59387e+09
-8.55343e+08	-2.37947e+08	-8.55343e+08	-2.37947e+08	1.59387e+09
-8.55343e+08	-2.37947e+08	-8.55343e+08	-2.37947e+08	1.59387e+09
-8.55343e+08	-2.37947e+08	-8.55343e+08	-2.37947e+08	1.59387e+09
-8.55343e+08	-2.37947e+08	-8.55343e+08	-2.37947e+08	1.59387e+09
-8.55343e+08	-2.37947e+08	-8.55343e+08	-2.37947e+08	1.59387e+09
-8.55343e+08	-2.37947e+08	-8.55343e+08	-2.37947e+08	1.59387e+09
-8.55343e+08	-2.37947e+08	-8.55343e+08	-2.37947e+08	1.59387e+09
-8.55343e+08	-2.37947e+08	-8.55343e+08	-2.37947e+08	1.59387e+09
-8.55343e+08	-2.37947e+08	-8.55343e+08	-2.37947e+08	1.59387e+09
-8.55343e+08	-2.37947e+08	-8.55343e+08	-2.37947e+08	1.59387e+09
-8.55343e+08	-2.37947e+08	-8.55343e+08	-2.37947e+08	1.59387e+09
-8.55343e+08	-2.37947e+08	-8.55343e+08	-2.37947e+08	1.59387e+09
-8.55343e+08	-2.37947e+08	-8.55343e+08	-2.37947e+08	1.59387e+09
-8.55343e+08	-2.37947e+08	-8.55343e+08	-2.37947e+08	1.59387e+09
-8.55343e+08	-2.37947e+08	-8.55343e+08	-2.37947e+08	1.59387e+09
-8.55343e+08	-2.37947e+08	-8.55343e+08	-2.37947e+08	1.59387e+09
-8.55343e+08	-2.37947e+08	-8.55343e+08	-2.37947e+08	1.59387e+09
-8.55343e+08	-2.37947e+08	-8.55343e+08	-2.37947e+08	1.59387e+09
-8.55343e+08	-2.37947e+08	-8.55343e+08	-2.37947e+08	1.59387e+09
-8.55343e+08	-2.37947e+08	-8.55343e+08	-2.37947e+08	1.59387e+09
-8.55343e+08	-2.37947e+08	-8.55343e+08	-2.37947e+08	1.59387e+09
-8.55343e+08	-2.37947e+08	-8.55343e+08	-2.37947e+08	1.59387e+09
-8.55343e+08	-2.37947e+08	-8.55343e+08	-2.37947e+08	1.59387e+09
-8.55343e+08	-2.37947e+08	-8.55343e+08	-2.37947e+08	1.59387e+09
-8.55343e+08	-2.37947e+08	-8.55343e+08	-2.37947e+08	1.59387e+09
-8.55343e+08	-2.37947e+08	-8.55343e+08	-2.37947e+08	1.59387e+09
-8.55343e+08	-2.37947e+08	-8.55343e+08	-2.37947e+08	1.59387e+09
-8.55343e+08	-2.37947e+08	-8.55343e+08	-2.37947e+08	1.59387e+09
-8.55343e+08	-2.37947e+08	-8.55343e+08	-2.37947e+08	1.59387e+09
-8.55343e+08	-2.37947e+08	-8.55343e+08	-2.37947e+08	1.59387e+09
-8.55343e+08	-2.37947e+08	-8.55343e+08	-2.37947e+08	1.59387e+09
-8.55343e+08	-2.37947e+08	-8.55343e+08	-2.37947e+08	1.59387e+09
-8.55343e+08	-2.37947e+08	-8.55343e+08	-2.37947e+08	1.59387e+09
-8.55343e+08	-2.37947e+08	-8.55343e+08	-2.37947e+08	1.59387e+09
-8.55343e+08	-2.37947e+08	-8.55343e+08	-2.37947e+08	1.59387e+09
-8.55343e+08	-2.37947e+08	-8.55343e+08	-2.37947e+08	1.59387e+09
-8.55343e+08	-2.37947e+08	-8.55343e+08	-2.37947e+08	1.59387e+09
-8.55343e+08	-2.37947e+08	-8.55343e+08	-2.37947e+08	1.59387e+09
-8.55343e+08	-2.37947e+08	-8.55343e+08	-2.37947e+08	1.59387e+09
-8.55343e+08	-2.37947e+08	-8.55343e+08	-2.37947e+08	1.59387e+09
-8.55343e+08	-2.37947e+08	-8.55343e+08	-2.37947e+08	1.59387e+09
-8.55343e+08	-2.37947e+08	-8.55343e+08	-2.37947e+08	1.59387e+09
-8.55343e+08	-2.37947e+08	-8.55343e+08	-2.37947e+08	1.59387e+09
-8.55343e+08	-2.37947e+08	-8.55343e+08	-2.37947e+08	1.59387e+09
-8.55343e+08	-2.37947e+08	-8.55343e+08	-2.37947e+08	1.59387e+09
-8.55343e+08	-2.37947e+08	-8.55343e+08	-2.37947e+08	1.59387e+09
-8.55343e+08	-2.37947e+08	-8.55343e+08	-2.37947e+08	1.59387e+09
-8.55343e+08	-2.37947e+08	-8.55343e+08	-2.37947e+08	1.59387e+09
-8.55343e+08	-2.37947e+08	-8.55343e+08	-2.37947e+08	1.59387e+09
-8.55343e+08	-2.37947e+08	-8.55343e+08	-2.37947e+08	1.59387e+09
-8.55343e+08	-2.37947e+08	-8.55343e+08	-2.37947e+08	1.59387e+09
-8.55343e+08	-2.37947e+08	-8.55343e+08	-2.37947e+08	1.59387e+09
-8.55343e+08	-2.37947e+08	-8.55343e+08	-2.37947e+08	1.59387e+09
-8.55343e+08	-2.37947e+08	-8.55343e+08	-2.37947e+08	1.59387e+09
-8.55343e+08	-2.37947e+08	-8.55343e+08	-2.37947e+08	1.59387e+09
-8.55343e+08	-2.37947e+08	-8.55343e+08	-2.37947e+08	1.59387e+09
-8.55343e+08	-2.37947e+08	-8.55343e+08	-2.37947e+08	1.59387e+09
-8.55343e+08	-2.37947e+08	-8.55343e+08	-2.37947e+08	1.59387e+09
-8.55343e+08	-2.37947e+08	-8.55343e+08	-2.37947e+08	1.59387e+09
-8.55343e+08	-2.37947e+08	-8.55343e+08	-2.37947e+08	1.59387e+09
-8.55343e+08	-2.37947e+08	-8.55343e+08	-2.37947e+08	1.59387e+09
-8.55343e+08	-2.37947e+08	-8.55343e+08	-2.37947e+08	1.59387e+09
-8.55343e+08	-2.37947e+08	-8.55343e+08	-2.37947e+08	1.59387e+09
-8.55343e+08	-2.37947e+08	-8.55343e+08	-2.37947e+08	1.59387e+09
-8.55343e+08	-2.37947e+08	-8.55343e+08	-2.37947e+08	1.59387e+09
-8.55343e+08	-2.37947e+08	-8.55343e+08	-2.37947e+08	1.59387e+09
-8.55343e+08	-2.37947e+08	-8.55343e+08	-2.37947e+08	1.59387e+09
-8.55343e+08	-2.37947e+08	-8.55343e+08	-2.37947e+08	1.59387e+09
-8.55343e+08	-2.37947e+08	-8.55343e+08	-2.37947e+08	1.59387e+09
-8.55343e+08	-2.37947e+08	-8.55343e+08	-2.37947e+08	1.59387e+09
-8.55343e+08	-2.37947e+08	-8.55343e+08	-2.37947e+08	1.59387e+09
-8.55343e+08	-2.37947e+08	-8.55343e+08	-2.37947e+08	1.59387e+09
-8.55343e+08	-2.37947e+08	-8.55343e+08	-2.37947e+08	1.59387e+09
-8.55343e+08	-2.37947e+08	-8.55343e+08	-2.37947e+08	1.59387e+09
-8.55343e+08	-2.37947e+08	-8.55343e+08	-2.37947e+08	1.59387e+09
-8.55343e+08	-2.37947e+08	-8.55343e+08	-2.37947e+08	1.59387e+09
-8.55343e+08	-2.37947e+08	-8.55343e+08	-2.37947e+08	1.59387e+09
-8.55343e+08	-2.37947e+08	-8.55343e+08	-2.37947e+08	1.59387e+09
-8.55343e+08	-2.37947e+08	-8.55343e+08	-2.37947e+08	1.59387e+09
-8.55343e+08	-2.37947e+08	-8.55343e+08	-2.37947e+08	1.59387e+09
-8.55343e+08	-2.37947e+08	-8.55343e+08	-2.37947e+08	1.59387e+09
-8.55343e+08	-2.37947e+08	-8.55343e+08	-2.37947e+08	1.59387e+09
-8.55343e+08	-2.37947e+08	-8.55343e+08	-2.37947e+08	1.59387e+09
-8.55343e+08	-2.37947e+08	-8.55343e+08	-2.37947e+08	1.59387e+09
-8.55343e+08	-2.37947e+08	-8.55343e+08	-2.37947e+08	1.59387e+09
-8.55343e+08	-2.37947e+08	-8.55343e+08	-2.37947e+08	1.59387e+09
-8.55343e+08	-2.37947e+08	-8.55343e+08	-2.37947e+08	1.59387e+09
-8.55343e+08	-2.37947e+08	-8.55343e+08	-2.37947e+08	1.59387e+09
-8.55343e+08	-2.37947e+08	-8.55343e+08	-2.37947e+08	1.59387e+09
-8.55343e+08	-2.37947e+08	-8.55343e+08	-2.37947e+08	1.59387e+09
-8.55343e+08	-2.37947e+08	-8.55343e+08	-2.37947e+08	1.59387e+09
-8.55343e+08	-2.37947e+08	-8.55343e+08	-2.37947e+08	1.59387e+09
-8.55343e+08	-2.37947e+08	-8.55343e+08	-2.37947e+08	1.59387e+09
-8.55343e+08	-2.37947e+08	-8.55343e+08	-2.37947e+08	1.59387e+09
-8.55343e+08	-2.37947e+08	-8.55343e+08	-2.37947e+08	1.59387e+09
-8.55343e+08	-2.37947e+08	-8.55343e+08	-2.37947e+08	1.59387e+09
-8.55343e+08	-2.37947e+08	-8.55343e+08	-2.37947e+08	1.59387e+09
-8.55343e+08	-2.37947e+08	-8.55343e+08	-2.37947e+08	1.59387e+09
-8.55343e+08	-2.37947e+08	-8.55343e+08	-2.37947e+08	1.59387e+09
-8.55343e+08	-2.37947e+08	-8.55343e+08	-2.37947e+08	1.59387e+09
-8.55343e+08	-2.37947e+08	-8.55343e+08	-2.37947e+08	1.59387e+09
-8.55343e+08	-2.37947e+08	-8.55343e+08	-2.37947e+08	1.59387e+09
-8.55343e+08	-2.37947e+08	-8.55343e+08	-2.37947e+08	1.59387e+09
-8.55343e+08	-2.37947e+08	-8.55343e+08	-2.37947e+08	1.59387e+09
-8.55343e+08	-2.37947e+08	-8.55343e+08	-2.37947e+08	1.59387e+09
-8.55343e+08	-2.37947e+08	-8.55343e+08	-2.37947e+08	1.59387e+09
-8.55343e+08	-2.37947e+08	-8.55343e+08	-2.37947e+08	1.59387e+09
-8.55343e+08	-2.37947e+08	-8.55343e+08	-2.37947e+08	1.59387e+09
-8.55343e+08	-2.37947e+08	-8.55343e+08	-2.37947e+08	1.59387e+09
-8.55343e+08	-2.37947e+08	-8.55343e+08	-2.37947e+08	1.59387e+09
-8.55343e+08	-2.37947e+08	-8.55343e+08	-2.37947e+08	1.59387e+09
-8.55343e+08	-2.37947e+08	-8.55343e+08	-2.37947e+08	1.59387e+09
-8.55343e+08	-2.37947e+08	-8.55343e+08	-2.37947e+08	1.59387e+09
-8.55343e+08	-2.37947e+08	-8.55343e+08	-2.37947e+08	1.59387e+09
-8.55343e+08	-2.37947e+08	-8.55343e+08	-2.37947e+08	1.59387e+09
-8.55343e+08	-2.37947e+08	-8.55343e+08	-2.37947e+08	1.59387e+09
-8.55343e+08	-2.37947e+08	-8.55343e+08	-2.37947e+08	1.59387e+09
-8.55343e+08	-2.37947e+08	-8.55343e+08	-2.37947e+08	1.59387e+09
-8.55343e+08	-2.37947e+08	-8.55343e+08	-2.37947e+08	1.59387e+09
-8.55343e+08	-2.37947e+08	-8.55343e+08	-2.37947e+08	1.59387e+09
-8.55343e+08	-2.37947e+08	-8.55343e+08	-2.37947e+08	1.59387e+09
-8.55343e+08	-2.37947e+08	-8.55343e+08	-2.37947e+08	1.59387e+09
-8.55343e+08	-2.37947e+08	-8.55343e+08	-2.37947e+08	1.59387e+09
-8.55343e+08	-2.37947e+08	-8.55343e+08	-2.37947e+08	1.59387e+09
-8.55343e+08	-2.37947e+08	-8.55343e+08	-2.37947e+08	1.59387e+09
-8.55343e+08	-2.37947e+08	-8.55343e+08	-2.37947e+08	1.59387e+09
-8.55343e+08	-2.37947e+08	-8.55343e+08	-2.37947e+08	1.59387e+09
-8.55343e+08	-2.37947e+08	-8.55343e+08	-2.37947e+08	1.59387e+09
-8.55343e+08	-2.37947e+08	-8.55343e+08	-2.37947e+08	1.59387e+09
-8.55343e+08	-2.37947e+08	-8.55343e+08	-2.37947e+08	1.59387e+09
-8.55343e+08	-2.37947e+08	-8.55343e+08	-2.37947e+08	1.59387e+09
-8.55343e+08	-2.37947e+08	-8.55343e+08	-2.37947e+08	1.59387e+09
-8.55343e+08	-2.37947e+08	-8.55343e+08	-2.37947e+08	1.59387e+09
-8.55343e+08	-2.37947e+08	-8.55343e+08	-2.37947e+08	1.59387e+09
-8.55343e+08	-2.37947e+08	-8.55343e+08	-2.37947e+08	1.59387e+09
-8.55343e+08	-2.37947e+08	-8.55343e+08	-2.37947e+08	1.59387e+09
-8.55343e+08	-2.37947e+08	-8.55343e+08	-2.37947e+08	1.59387e+09
-8.55343e+08	-2.37947e+08	-8.55343e+08	-2.37947e+08	1.59387e+09
-8.55343e+08	-2.37947e+08	-8.55343e+08	-2.37947e+08	1.59387e+09
-8.55343e+08	-2.37947e+08	-8.55343e+08	-2.37947e+08	1.59387e+09
-8.55343e+08	-2.37947e+08	-8.55343e+08	-2.37947e+08	1.59387e+09
-8.55343e+08	-2.37947e+08	-8.55343e+08	-2.37947e+08	1.59387e+09
-8.55343e+08	-2.37947e+08	-8.55343e+08	-2.37947e+08	1.59387e+09
-8.55343e+08	-2.37947e+08	-8.55343e+08	-2.37947e+08	1.59387e+09
-8.55343e+08	-2.37947e+08	-8.55343e+08	-2.37947e+08	1.59387e+09
-8.55343e+08	-2.37947e+08	-8.55343e+08	-2.37947e+08	1.59387e+09
-8.55343e+08	-2.37947e+08	-8.55343e+08	-2.37947e+08	1.59387e+09
-8.55343e+08	-2.37947e+08	-8.55343e+08	-2.37947e+08	1.59387e+09
-8.55343e+08	-2.37947e+08	-8.55343e+08	-2.37947e+08	1.59387e+09
-8.55343e+08	-2.37947e+08	-8.55343e+08	-2.37947e+08	1.59387e+09
-8.55343e+08	-2.37947e+08	-8.55343e+08	-2.37947e+08	1.59387e+09
-8.55343e+08	-2.37947e+08	-8.55343e+08	-2.37947e+08	1.59387e+09
-8.55343e+08	-2.37947e+08	-8.55343e+08	-2.37947e+08	1.59387e+09
-8.55343e+08	-2.37947e+08	-8.55343e+08	-2.37947e+08	1.59387e+09
-8.55343e+08	-2.37947e+08	-8.55343e+08	-2.37947e+08	1.59387e+09
-8.55343e+08	-2.37947e+08	-8.55343e+08	-2.37947e+08	1.59387e+09
-8.55343e+08	-2.37947e+08	-8.55343e+08	-2.37947e+08	1.59387e+09
-8.55343e+08	-2.37947e+08	-8.55343e+08	-2.37947e+08	1.59387e+09
-8.55343e+08	-2.37947e+08	-8.55343e+08	-2.37947e+08	1.59387e+09
-8.55343e+08	-2.37947e+08	-8.55343e+08	-2.37947e+08	1.59387e+09
-8.55343e+08	-2.37947e+08	-8.55343e+08	-2.37947e+08	1.59387e+09
-8.55343e+08	-2.37947e+08	-8.55343e+08	-2.37947e+08	1.59387e+09
-8.55343e+08	-2.37947e+08	-8.55343e+08	-2.37947e+08	1.59387e+09
-8.55343e+08	-2.37947e+08	-8.55343e+08	-2.37947e+08	1.59387e+09
-8.55343e+08	-2.37947e+08	-8.55343e+08	-2.37947e+08	1.59387e+09
-8.55343e+08	-2.37947e+08	-8.55343e+08	-2.37947e+08	1.59387e+09
-8.55343e+08	-2.37947e+08	-8.55343e+08	-2.37947e+08	1.59387e+09
-8.55343e+08	-2.37947e+08	-8.55343e+08	-2.37947e+08	1.59387e+09
-8.55343e+08	-2.37947e+08	-8.55343e+08	-2.37947e+08	1.59387e+09
-8.55343e+08	-2.37947e+08	-8.55343e+08	-2.37947e+08	1.59387e+09
-8.55343e+08	-2.37947e+08	-8.55343e+08	-2.37947e+08	1.59387e+09
-8.55343e+08	-2.37947e+08	-8.55343e+08	-2.37947e+08	1.59387e+09
-8.55343e+08	-2.37947e+08	-8.55343e+08	-2.37947e+08	1.59387e+09
-8.55343e+08	-2.37947e+08	-8.55343e+08	-2.37947e+08	1.59387e+09
-8.55343e+08	-2.37947e+08	-8.55343e+08	-2.37947e+08	1.59387e+09
-8.55343e+08	-2.37947e+08	-8.55343e+08	-2.37947e+08	1.59387e+09
-8.55343e+08	-2.37947e+08	-8.55343e+08	-2.37947e+08	1.59387e+09
-8.55343e+08	-2.37947e+08	-8.55343e+08	-2.37947e+08	1.59387e+09
-8.55343e+08	-2.37947e+08	-8.55343e+08	-2.37947e+08	1.59387e+09
-8.55343e+08	-2.37947e+08	-8.55343e+08	-2.37947e+08	1.59387e+09
-8.55343e+08	-2.37947e+08	-8.55343e+08	-2.37947e+08	1.59387e+09
-8.55343e+08	-2.37947e+08	-8.55343e+08	-2.37947e+08	1.59387e+09
-8.55343e+08	-2.37947e+08	-8.55343e+08	-2.37947e+08	1.59387e+09
-8.55343e+08	-2.37947e+08	-8.55343e+08	-2.37947e+08	1.59387e+09
-8.55343e+08	-2.37947e+08	-8.55343e+08	-2.37947e+08	1.59387e+09
-8.55343e+08	-2.37947e+08	-8.55343e+08	-2.37947e+08	1.59387e+09
-8.55343e+08	-2.37947e+08	-8.55343e+08	-2.37947e+08	1.59387e+09
-8.55343e+08	-2.37947e+08	-8.55343e+08	-2.37947e+08	1.59387e+09
-8.55343e+08	-2.37947e+08	-8.55343e+08	-2.37947e+08	1.59387e+09
-8.55343e+08	-2.37947e+08	-8.55343e+08	-2.37947e+08	1.59387e+09
-8.55343e+08	-2.37947e+08	-8.55343e+08	-2.37947e+08	1.59387e+09
-8.55343e+08	-2.37947e+08	-8.55343e+08	-2.37947e+08	1.59387e+09
-8.55343e+08	-2.37947e+08	-8.55343e+08	-2.37947e+08	1.59387e+09
-8.55343e+08	-2.37947e+08	-8.55343e+08	-2.37947e+08	1.59387e+09
-8.55343e+08	-2.37947e+08	-8.55343e+08	-2.37947e+08	1.59387e+09
-8.55343e+08	-2.37947e+08	-8.55343e+08	-2.37947e+08	1.59387e+09
-8.55343e+08	-2.37947e+08	-8.55343e+08	-2.37947e+08	1.59387e+09
-8.55343e+08	-2.37947e+08	-8.55343e+08	-2.37947e+08	1.59387e+09
-8.55343e+08	-2.37947e+08	-8.55343e+08	-2.37947e+08	1.59387e+09
-8.55343e+08	-2.37947e+08	-8.55343e+08	-2.37947e+08	1.59387e+09
-8.55343e+08	-2.37947e+08	-8.55343e+08	-2.37947e+08	1.59387e+09
-8.55343e+08	-2.37947e+08	-8.55343e+08	-2.37947e+08	1.59387e+09
-8.55343e+08	-2.37947e+08	-8.55343e+08	-2.37947e+08	1.59387e+09
-8.55343e+08	-2.37947e+08	-8.55343e+08	-2.37947e+08	1.59387e+09
-8.55343e+08	-2.37947e+08	-8.55343e+08	-2.37947e+08	1.59387e+09
-8.55343e+08	-2.37947e+08	-8.55343e+08	-2.37947e+08	1.59387e+09
-8.55343e+08	-2.37947e+08	-8.55343e+08	-2.37947e+08	1.59387e+09
-8.55343e+08	-2.37947e+08	-8.55343e+08	-2.37947e+08	1.59387e+09
-8.55343e+08	-2.37947e+08	-8.55343e+08	-2.37947e+08	1.59387e+09
-8.55343e+08	-2.37947e+08	-855342711	-2.37947e+08	1.59387e+09
-8.55343e+08	-2.37947e+08	-8.55343e+08	-2.37947e+08	1.59387e+09
-8.55343e+08	-2.37947e+08	-8.55343e+08	-2.37947e+08	1.59387e+09
-8.55343e+08	-2.37947e+08	-8.55343e+08	-2.37947e+08	1.59387e+09
-8.55343e+08	-2.37947e+08	-8.55343e+08	-2.37947e+08	1.59387e+09
-8.55343e+08	-2.37947e+08	-8.55343e+08	-2.37947e+08	1.59387e+09
-8.55343e+08	-2.37947e+08	-8.55343e+08	-2.37947e+08	1.59387e+09
-8.55343e+08	-2.37947e+08	-8.55343e+08	-2.37947e+08	1.59387e+09
-8.55343e+08	-2.37947e+08	-8.55343e+08	-2.37947e+08	1.59387e+09
-8.55343e+08	-2.37947e+08	-8.55343e+08	-2.37947e+08	1.59387e+09
-8.55343e+08	-2.37947e+08	-8.55343e+08	-2.37947e+08	1.59387e+09
-8.55343e+08	-2.37947e+08	-8.55343e+08	-2.37947e+08	1.59387e+09
-8.55343e+08	-2.37947e+08	-8.55343e+08	-2.37947e+08	1.59387e+09
-8.55343e+08	-2.37947e+08	-8.55343e+08	-2.37947e+08	1.59387e+09
-8.55343e+08	-2.37947e+08	-8.55343e+08	-2.37947e+08	1.59387e+09
-8.55343e+08	-2.37947e+08	-8.55343e+08	-2.37947e+08	1.59387e+09
-8.55343e+08	-2.37947e+08	-8.55343e+08	-2.37947e+08	1.59387e+09
-8.55343e+08	-2.37947e+08	-8.55343e+08	-2.37947e+08	1.59387e+09
-8.55343e+08	-2.37947e+08	-8.55343e+08	-2.37947e+08	1.59387e+09
-8.55343e+08	-2.37947e+08	-8.55343e+08	-2.37947e+08	1.59387e+09
-8.55343e+08	-2.37947e+08	-8.55343e+08	-2.37947e+08	1.59387e+09
-8.55343e+08	-2.37947e+08	-8.55343e+08	-2.37947e+08	1.59387e+09
-8.55343e+08	-2.37947e+08	-8.55343e+08	-2.37947e+08	1.59387e+09
-8.55343e+08	-2.37947e+08	-8.55343e+08	-2.37947e+08	1.59387e+09
-8.55343e+08	-2.37947e+08	-8.55343e+08	-2.37947e+08	1.59387e+09
-8.55343e+08	-2.37947e+08	-8.55343e+08	-2.37947e+08	1.59387e+09
-8.55343e+08	-2.37947e+08	-8.55343e+08	-2.37947e+08	1.59387e+09
-8.55343e+08	-2.37947e+08	-8.55343e+08	-2.37947e+08	1.59387e+09
-8.55343e+08	-2.37947e+08	-8.55343e+08	-2.37947e+08	1.59387e+09
-8.55343e+08	-2.37947e+08	-8.55343e+08	-2.37947e+08	1.59387e+09
-8.55343e+08	-2.37947e+08	-8.55343e+08	-2.37947e+08	1.59387e+09
-8.55343e+08	-2.37947e+08	-8.55343e+08	-2.37947e+08	1.59387e+09
-8.55343e+08	-2.37947e+08	-8.55343e+08	-2.37947e+08	1.59387e+09
-8.55343e+08	-2.37947e+08	-8.55343e+08	-2.37947e+08	1.59387e+09
-8.55343e+08	-2.37947e+08	-8.55343e+08	-2.37947e+08	1.59387e+09
-8.55343e+08	-2.37947e+08	-8.55343e+08	-2.37947e+08	1.59387e+09
-8.55343e+08	-2.37947e+08	-8.55343e+08	-2.37947e+08	1.59387e+09
-8.55343e+08	-2.37947e+08	-8.55343e+08	-2.37947e+08	1.59387e+09
-8.55343e+08	-2.37947e+08	-8.55343e+08	-2.37947e+08	1.59387e+09
-8.55343e+08	-2.37947e+08	-8.55343e+08	-2.37947e+08	1.59387e+09
-8.55343e+08	-2.37947e+08	-8.55343e+08	-2.37947e+08	1.59387e+09
-8.55343e+08	-2.37947e+08	-8.55343e+08	-2.37947e+08	1.59387e+09
-8.55343e+08	-2.37947e+08	-8.55343e+08	-2.37947e+08	1.59387e+09
-8.55343e+08	-2.37947e+08	-8.55343e+08	-2.37947e+08	1.59387e+09
-8.55343e+08	-2.37947e+08	-8.55343e+08	-2.37947e+08	1.59387e+09
-8.55343e+08	-2.37947e+08	-8.55343e+08	-2.37947e+08	1.59387e+09
-8.55343e+08	-2.37947e+08	-8.55343e+08	-2.37947e+08	1.59387e+09
-8.55343e+08	-2.37947e+08	-8.55343e+08	-2.37947e+08	1.59387e+09
-8.55343e+08	-2.37947e+08	-8.55343e+08	-2.37947e+08	1.59387e+09
-8.55343e+08	-2.37947e+08	-8.55343e+08	-2.37947e+08	1.59387e+09
-8.55343e+08	-2.37947e+08	-8.55343e+08	-2.37947e+08	1.59387e+09
-8.55343e+08	-2.37947e+08	-8.55343e+08	-2.37947e+08	1.59387e+09
-8.55343e+08	-2.37947e+08	-8.55343e+08	-2.37947e+08	1.59387e+09
-8.55343e+08	-2.37947e+08	-8.55343e+08	-2.37947e+08	1.59387e+09
-8.55343e+08	-2.37947e+08	-8.55343e+08	-2.37947e+08	1.59387e+09
-8.55343e+08	-2.37947e+08	-8.55343e+08	-2.37947e+08	1.59387e+09
-8.55343e+08	-2.37947e+08	-8.55343e+08	-2.37947e+08	1.59387e+09
-8.55343e+08	-2.37947e+08	-8.55343e+08	-2.37947e+08	1.59387e+09
-8.55343e+08	-2.37947e+08	-8.55343e+08	-2.37947e+08	1.59387e+09
-8.55343e+08	-2.37947e+08	-8.55343e+08	-2.37947e+08	1.59387e+09
-8.55343e+08	-2.37947e+08	-8.55343e+08	-2.37947e+08	1.59387e+09
-8.55343e+08	-2.37947e+08	-8.55343e+08	-2.37947e+08	1.59387e+09
-8.55343e+08	-2.37947e+08	-8.55343e+08	-2.37947e+08	1.59387e+09
-8.55343e+08	-2.37947e+08	-8.55343e+08	-2.37947e+08	1.59387e+09
-8.55343e+08	-2.37947e+08	-8.55343e+08	-2.37947e+08	1.59387e+09
-8.55343e+08	-2.37947e+08	-8.55343e+08	-2.37947e+08	1.59387e+09
-8.55343e+08	-2.37947e+08	-8.55343e+08	-2.37947e+08	1.59387e+09
-8.55343e+08	-2.37947e+08	-8.55343e+08	-2.37947e+08	1.59387e+09
-8.55343e+08	-2.37947e+08	-8.55343e+08	-2.37947e+08	1.59387e+09
-8.55343e+08	-2.37947e+08	-8.55343e+08	-2.37947e+08	1.59387e+09
-8.55343e+08	-2.37947e+08	-8.55343e+08	-2.37947e+08	1.59387e+09
-8.55343e+08	-2.37947e+08	-8.55343e+08	-2.37947e+08	1.59387e+09
-8.55343e+08	-2.37947e+08	-8.55343e+08	-2.37947e+08	1.59387e+09
-8.55343e+08	-2.37947e+08	-8.55343e+08	-2.37947e+08	1.59387e+09
-8.55343e+08	-2.37947e+08	-8.55343e+08	-2.37947e+08	1.59387e+09
-8.55343e+08	-2.37947e+08	-8.55343e+08	-2.37947e+08	1.59387e+09
-8.55343e+08	-2.37947e+08	-8.55343e+08	-2.37947e+08	1.59387e+09
-8.55343e+08	-2.37947e+08	-8.55343e+08	-2.37947e+08	1.59387e+09
-8.55343e+08	-2.37947e+08	-8.55343e+08	-2.37947e+08	1.59387e+09
-8.55343e+08	-2.37947e+08	-8.55343e+08	-2.37947e+08	1.59387e+09
-8.55343e+08	-2.37947e+08	-8.55343e+08	-2.37947e+08	1.59387e+09
-8.55343e+08	-2.37947e+08	-8.55343e+08	-2.37947e+08	1.59387e+09
-855342719	-2.37947e+08	-8.55343e+08	-2.37947e+08	1.59387e+09
-8.55343e+08	-2.37947e+08	-8.55343e+08	-2.37947e+08	1.59387e+09
-8.55343e+08	-2.37947e+08	-8.55343e+08	-2.37947e+08	1.59387e+09
-8.55343e+08	-2.37947e+08	-8.55343e+08	-2.37947e+08	1.59387e+09
-8.55343e+08	-2.37947e+08	-8.55343e+08	-2.37947e+08	1.59387e+09
-8.55343e+08	-2.37947e+08	-8.55343e+08	-2.37947e+08	1.59387e+09
-8.55343e+08	-2.37947e+08	-8.55343e+08	-2.37947e+08	1.59387e+09
-8.55343e+08	-2.37947e+08	-8.55343e+08	-2.37947e+08	1.59387e+09
-8.55343e+08	-2.37947e+08	-8.55343e+08	-2.37947e+08	1.59387e+09
-8.55343e+08	-2.37947e+08	-8.55343e+08	-2.37947e+08	1.59387e+09
-8.55343e+08	-2.37947e+08	-8.55343e+08	-2.37947e+08	1.59387e+09
-8.55343e+08	-2.37947e+08	-8.55343e+08	-2.37947e+08	1.59387e+09
-8.55343e+08	-2.37947e+08	-8.55343e+08	-2.37947e+08	1.59387e+09
-8.55343e+08	-2.37947e+08	-8.55343e+08	-2.37947e+08	1.59387e+09
-8.55343e+08	-2.37947e+08	-8.55343e+08	-2.37947e+08	1.59387e+09
-8.55343e+08	-2.37947e+08	-8.55343e+08	-2.37947e+08	1.59387e+09
-8.55343e+08	-2.37947e+08	-8.55343e+08	-2.37947e+08	1.59387e+09
-8.55343e+08	-2.37947e+08	-8.55343e+08	-2.37947e+08	1.59387e+09
-8.55343e+08	-2.37947e+08	-8.55343e+08	-2.37947e+08	1.59387e+09
-8.55343e+08	-2.37947e+08	-8.55343e+08	-2.37947e+08	1.59387e+09
-8.55343e+08	-2.37947e+08	-8.55343e+08	-2.37947e+08	1.59387e+09
-8.55343e+08	-2.37947e+08	-8.55343e+08	-2.37947e+08	1.59387e+09
-8.55343e+08	-2.37947e+08	-8.55343e+08	-2.37947e+08	1.59387e+09
-8.55343e+08	-2.37947e+08	-8.55343e+08	-2.37947e+08	1.59387e+09
-8.55343e+08	-2.37947e+08	-8.55343e+08	-2.37947e+08	1.59387e+09
-8.55343e+08	-2.37947e+08	-8.55343e+08	-2.37947e+08	1.59387e+09
-8.55343e+08	-2.37947e+08	-8.55343e+08	-2.37947e+08	1.59387e+09
-8.55343e+08	-2.37947e+08	-8.55343e+08	-2.37947e+08	1.59387e+09
-8.55343e+08	-2.37947e+08	-8.55343e+08	-2.37947e+08	1.59387e+09
-8.55343e+08	-2.37947e+08	-8.55343e+08	-2.37947e+08	1.59387e+09
-8.55343e+08	-2.37947e+08	-8.55343e+08	-2.37947e+08	1.59387e+09
-8.55343e+08	-2.37947e+08	-8.55343e+08	-2.37947e+08	1.59387e+09
-8.55343e+08	-2.37947e+08	-8.55343e+08	-2.37947e+08	1.59387e+09
-8.55343e+08	-2.37947e+08	-8.55343e+08	-2.37947e+08	1.59387e+09
-8.55343e+08	-2.37947e+08	-8.55343e+08	-2.37947e+08	1.59387e+09
-8.55343e+08	-2.37947e+08	-8.55343e+08	-2.37947e+08	1.59387e+09
-8.55343e+08	-2.37947e+08	-8.55343e+08	-2.37947e+08	1.59387e+09
-8.55343e+08	-2.37947e+08	-8.55343e+08	-2.37947e+08	1.59387e+09
-8.55343e+08	-2.37947e+08	-8.55343e+08	-2.37947e+08	1.59387e+09
-8.55343e+08	-2.37947e+08	-8.55343e+08	-2.37947e+08	1.59387e+09
-8.55343e+08	-2.37947e+08	-8.55343e+08	-2.37947e+08	1.59387e+09
-8.55343e+08	-2.37947e+08	-8.55343e+08	-2.37947e+08	1.59387e+09
-8.55343e+08	-2.37947e+08	-8.55343e+08	-2.37947e+08	1.59387e+09
-8.55343e+08	-2.37947e+08	-8.55343e+08	-2.37947e+08	1.59387e+09
-8.55343e+08	-2.37947e+08	-8.55343e+08	-2.37947e+08	1.59387e+09
-8.55343e+08	-2.37947e+08	-8.55343e+08	-2.37947e+08	1.59387e+09
-8.55343e+08	-2.37947e+08	-8.55343e+08	-2.37947e+08	1.59387e+09
-8.55343e+08	-2.37947e+08	-8.55343e+08	-2.37947e+08	1.59387e+09
-8.55343e+08	-2.37947e+08	-8.55343e+08	-2.37947e+08	1.59387e+09
-8.55343e+08	-2.37947e+08	-8.55343e+08	-2.37947e+08	1.59387e+09
-8.55343e+08	-2.37947e+08	-8.55343e+08	-2.37947e+08	1.59387e+09
-8.55343e+08	-2.37947e+08	-8.55343e+08	-2.37947e+08	1.59387e+09
-8.55343e+08	-2.37947e+08	-8.55343e+08	-2.37947e+08	1.59387e+09
-8.55343e+08	-2.37947e+08	-8.55343e+08	-2.37947e+08	1.59387e+09
-8.55343e+08	-2.37947e+08	-8.55343e+08	-2.37947e+08	1.59387e+09
-8.55343e+08	-2.37947e+08	-8.55343e+08	-2.37947e+08	1.59387e+09
-8.55343e+08	-2.37947e+08	-8.55343e+08	-2.37947e+08	1.59387e+09
-8.55343e+08	-2.37947e+08	-8.55343e+08	-2.37947e+08	1.59387e+09
-8.55343e+08	-2.37947e+08	-8.55343e+08	-2.37947e+08	1.59387e+09
-8.55343e+08	-2.37947e+08	-8.55343e+08	-2.37947e+08	1.59387e+09
-8.55343e+08	-2.37947e+08	-8.55343e+08	-2.37947e+08	1.59387e+09
-8.55343e+08	-2.37947e+08	-8.55343e+08	-2.37947e+08	1.59387e+09
-8.55343e+08	-2.37947e+08	-8.55343e+08	-2.37947e+08	1.59387e+09
-8.55343e+08	-2.37947e+08	-8.55343e+08	-2.37947e+08	1.59387e+09
-8.55343e+08	-2.37947e+08	-8.55343e+08	-2.37947e+08	1.59387e+09
-8.55343e+08	-2.37947e+08	-8.55343e+08	-2.37947e+08	1.59387e+09
-8.55343e+08	-2.37947e+08	-8.55343e+08	-2.37947e+08	1.59387e+09
-8.55343e+08	-2.37947e+08	-8.55343e+08	-2.37947e+08	1.59387e+09
-8.55343e+08	-2.37947e+08	-8.55343e+08	-2.37947e+08	1.59387e+09
-8.55343e+08	-2.37947e+08	-8.55343e+08	-2.37947e+08	1.59387e+09
-8.55343e+08	-2.37947e+08	-8.55343e+08	-2.37947e+08	1.59387e+09
-8.55343e+08	-2.37947e+08	-8.55343e+08	-2.37947e+08	1.59387e+09
-8.55343e+08	-2.37947e+08	-8.55343e+08	-2.37947e+08	1.59387e+09
-8.55343e+08	-2.37947e+08	-8.55343e+08	-2.37947e+08	1.59387e+09
-8.55343e+08	-2.37947e+08	-8.55343e+08	-2.37947e+08	1.59387e+09
-8.55343e+08	-2.37947e+08	-8.55343e+08	-2.37947e+08	1.59387e+09
-8.55343e+08	-2.37947e+08	-8.55343e+08	-2.37947e+08	1.59387e+09
-8.55343e+08	-2.37947e+08	-8.55343e+08	-2.37947e+08	1.59387e+09
-8.55343e+08	-2.37947e+08	-8.55343e+08	-2.37947e+08	1.59387e+09
-8.55343e+08	-2.37947e+08	-8.55343e+08	-2.37947e+08	1.59387e+09
-8.55343e+08	-2.37947e+08	-8.55343e+08	-2.37947e+08	1.59387e+09
-8.55343e+08	-2.37947e+08	-8.55343e+08	-2.37947e+08	1.59387e+09
-8.55343e+08	-2.37947e+08	-8.55343e+08	-2.37947e+08	1.59387e+09
-8.55343e+08	-2.37947e+08	-8.55343e+08	-2.37947e+08	1.59387e+09
-8.55343e+08	-2.37947e+08	-8.55343e+08	-2.37947e+08	1.59387e+09
-8.55343e+08	-2.37947e+08	-8.55343e+08	-2.37947e+08	1.59387e+09
-8.55343e+08	-2.37947e+08	-8.55343e+08	-2.37947e+08	1.59387e+09
-8.55343e+08	-2.37947e+08	-8.55343e+08	-2.37947e+08	1.59387e+09
-8.55343e+08	-2.37947e+08	-8.55343e+08	-2.37947e+08	1.59387e+09
-8.55343e+08	-2.37947e+08	-8.55343e+08	-2.37947e+08	1.59387e+09
-8.55343e+08	-2.37947e+08	-8.55343e+08	-2.37947e+08	1.59387e+09
-8.55343e+08	-2.37947e+08	-8.55343e+08	-2.37947e+08	1.59387e+09
-8.55343e+08	-2.37947e+08	-8.55343e+08	-2.37947e+08	1.59387e+09
-8.55343e+08	-2.37947e+08	-8.55343e+08	-2.37947e+08	1.59387e+09
-8.55343e+08	-2.37947e+08	-8.55343e+08	-2.37947e+08	1.59387e+09
-8.55343e+08	-2.37947e+08	-8.55343e+08	-2.37947e+08	1.59387e+09
-8.55343e+08	-2.37947e+08	-8.55343e+08	-2.37947e+08	1.59387e+09
-8.55343e+08	-2.37947e+08	-8.55343e+08	-2.37947e+08	1.59387e+09
-8.55343e+08	-2.37947e+08	-8.55343e+08	-2.37947e+08	1.59387e+09
-8.55343e+08	-2.37947e+08	-8.55343e+08	-2.37947e+08	1.59387e+09
-8.55343e+08	-2.37947e+08	-8.55343e+08	-2.37947e+08	1.59387e+09
-8.55343e+08	-2.37947e+08	-8.55343e+08	-2.37947e+08	1.59387e+09
-8.55343e+08	-2.37947e+08	-8.55343e+08	-2.37947e+08	1.59387e+09
-8.55343e+08	-2.37947e+08	-8.55343e+08	-2.37947e+08	1.59387e+09
-8.55343e+08	-2.37947e+08	-8.55343e+08	-2.37947e+08	1.59387e+09
-8.55343e+08	-2.37947e+08	-8.55343e+08	-2.37947e+08	1.59387e+09
-8.55343e+08	-2.37947e+08	-8.55343e+08	-2.37947e+08	1.59387e+09
-8.55343e+08	-2.37947e+08	-8.55343e+08	-2.37947e+08	1.59387e+09
-8.55343e+08	-2.37947e+08	-8.55343e+08	-2.37947e+08	1.59387e+09
-8.55343e+08	-2.37947e+08	-8.55343e+08	-2.37947e+08	1.59387e+09
-8.55343e+08	-2.37947e+08	-8.55343e+08	-2.37947e+08	1.59387e+09
-8.55343e+08	-2.37947e+08	-8.55343e+08	-2.37947e+08	1.59387e+09
-8.55343e+08	-2.37947e+08	-8.55343e+08	-2.37947e+08	1.59387e+09
-8.55343e+08	-2.37947e+08	-8.55343e+08	-2.37947e+08	1.59387e+09
-8.55343e+08	-2.37947e+08	-8.55343e+08	-2.37947e+08	1.59387e+09
-8.55343e+08	-2.37947e+08	-8.55343e+08	-2.37947e+08	1.59387e+09
-8.55343e+08	-2.37947e+08	-8.55343e+08	-2.37947e+08	1.59387e+09
-8.55343e+08	-2.37947e+08	-8.55343e+08	-2.37947e+08	1.59387e+09
-8.55343e+08	-2.37947e+08	-8.55343e+08	-2.37947e+08	1.59387e+09
-8.55343e+08	-2.37947e+08	-8.55343e+08	-2.37947e+08	1.59387e+09
-8.55343e+08	-2.37947e+08	-8.55343e+08	-2.37947e+08	1.59387e+09
-8.55343e+08	-2.37947e+08	-8.55343e+08	-2.37947e+08	1.59387e+09
-8.55343e+08	-2.37947e+08	-8.55343e+08	-2.37947e+08	1.59387e+09
-8.55343e+08	-2.37947e+08	-8.55343e+08	-2.37947e+08	1.59387e+09
-8.55343e+08	-2.37947e+08	-8.55343e+08	-2.37947e+08	1.59387e+09
-8.55343e+08	-2.37947e+08	-8.55343e+08	-2.37947e+08	1.59387e+09
-8.55343e+08	-2.37947e+08	-8.55343e+08	-2.37947e+08	1.59387e+09
-8.55343e+08	-2.37947e+08	-8.55343e+08	-2.37947e+08	1.59387e+09
-8.55343e+08	-2.37947e+08	-8.55343e+08	-2.37947e+08	1.59387e+09
-8.55343e+08	-2.37947e+08	-8.55343e+08	-2.37947e+08	1.59387e+09
-8.55343e+08	-2.37947e+08	-8.55343e+08	-2.37947e+08	1.59387e+09
-8.55343e+08	-2.37947e+08	-8.55343e+08	-2.37947e+08	1.59387e+09
-8.55343e+08	-2.37947e+08	-8.55343e+08	-2.37947e+08	1.59387e+09
-8.55343e+08	-2.37947e+08	-8.55343e+08	-2.37947e+08	1.59387e+09
-8.55343e+08	-2.37947e+08	-8.55343e+08	-2.37947e+08	1.59387e+09
-8.55343e+08	-2.37947e+08	-8.55343e+08	-2.37947e+08	1.59387e+09
-8.55343e+08	-2.37947e+08	-8.55343e+08	-2.37947e+08	1.59387e+09
-8.55343e+08	-2.37947e+08	-8.55343e+08	-2.37947e+08	1.59387e+09
-8.55343e+08	-2.37947e+08	-8.55343e+08	-2.37947e+08	1.59387e+09
-8.55343e+08	-2.37947e+08	-8.55343e+08	-2.37947e+08	1.59387e+09
-8.55343e+08	-2.37947e+08	-8.55343e+08	-2.37947e+08	1.59387e+09
-8.55343e+08	-2.37947e+08	-8.55343e+08	-2.37947e+08	1.59387e+09
-8.55343e+08	-2.37947e+08	-8.55343e+08	-2.37947e+08	1.59387e+09
-8.55343e+08	-2.37947e+08	-8.55343e+08	-2.37947e+08	1.59387e+09
-8.55343e+08	-2.37947e+08	-8.55343e+08	-2.37947e+08	1.59387e+09
-8.55343e+08	-2.37947e+08	-8.55343e+08	-2.37947e+08	1.59387e+09
-8.55343e+08	-2.37947e+08	-8.55343e+08	-2.37947e+08	1.59387e+09
-8.55343e+08	-2.37947e+08	-8.55343e+08	-2.37947e+08	1.59387e+09
-8.55343e+08	-2.37947e+08	-8.55343e+08	-2.37947e+08	1.59387e+09
-8.55343e+08	-2.37947e+08	-8.55343e+08	-2.37947e+08	1.59387e+09
-8.55343e+08	-2.37947e+08	-8.55343e+08	-2.37947e+08	1.59387e+09
-8.55343e+08	-2.37947e+08	-8.55343e+08	-2.37947e+08	1.59387e+09
-8.55343e+08	-2.37947e+08	-8.55343e+08	-2.37947e+08	1.59387e+09
-8.55343e+08	-2.37947e+08	-8.55343e+08	-2.37947e+08	1.59387e+09
-8.55343e+08	-2.37947e+08	-8.55343e+08	-2.37947e+08	1.59387e+09
-8.55343e+08	-2.37947e+08	-8.55343e+08	-2.37947e+08	1.59387e+09
-8.55343e+08	-2.37947e+08	-8.55343e+08	-2.37947e+08	1.59387e+09
-8.55343e+08	-2.37947e+08	-8.55343e+08	-2.37947e+08	1.59387e+09
-8.55343e+08	-2.37947e+08	-8.55343e+08	-2.37947e+08	1.59387e+09
-8.55343e+08	-2.37947e+08	-8.55343e+08	-2.37947e+08	1.59387e+09
-8.55343e+08	-2.37947e+08	-8.55343e+08	-2.37947e+08	1.59387e+09
-8.55343e+08	-2.37947e+08	-8.55343e+08	-2.37947e+08	1.59387e+09
-8.55343e+08	-2.37947e+08	-8.55343e+08	-2.37947e+08	1.59387e+09
-8.55343e+08	-2.37947e+08	-8.55343e+08	-2.37947e+08	1.59387e+09
-8.55343e+08	-2.37947e+08	-8.55343e+08	-2.37947e+08	1.59387e+09
-8.55343e+08	-2.37947e+08	-8.55343e+08	-2.37947e+08	1.59387e+09
-8.55343e+08	-2.37947e+08	-8.55343e+08	-2.37947e+08	1.59387e+09
-8.55343e+08	-2.37947e+08	-8.55343e+08	-2.37947e+08	1.59387e+09
-8.55343e+08	-2.37947e+08	-8.55343e+08	-2.37947e+08	1.59387e+09
-8.55343e+08	-2.37947e+08	-8.55343e+08	-2.37947e+08	1.59387e+09
-8.55343e+08	-2.37947e+08	-8.55343e+08	-2.37947e+08	1.59387e+09
-8.55343e+08	-2.37947e+08	-8.55343e+08	-2.37947e+08	1.59387e+09
-8.55343e+08	-2.37947e+08	-8.55343e+08	-2.37947e+08	1.59387e+09
-8.55343e+08	-2.37947e+08	-8.55343e+08	-2.37947e+08	1.59387e+09
-8.55343e+08	-2.37947e+08	-8.55343e+08	-2.37947e+08	1.59387e+09
-8.55343e+08	-2.37947e+08	-8.55343e+08	-2.37947e+08	1.59387e+09
-8.55343e+08	-2.37947e+08	-8.55343e+08	-2.37947e+08	1.59387e+09
-8.55343e+08	-2.37947e+08	-8.55343e+08	-2.37947e+08	1.59387e+09
-8.55343e+08	-2.37947e+08	-8.55343e+08	-2.37947e+08	1.59387e+09
-8.55343e+08	-2.37947e+08	-8.55343e+08	-2.37947e+08	1.59387e+09
-8.55343e+08	-2.37947e+08	-8.55343e+08	-2.37947e+08	1.59387e+09
-8.55343e+08	-2.37947e+08	-8.55343e+08	-2.37947e+08	1.59387e+09
-8.55343e+08	-2.37947e+08	-8.55343e+08	-2.37947e+08	1.59387e+09
-8.55343e+08	-2.37947e+08	-8.55343e+08	-2.37947e+08	1.59387e+09
-8.55343e+08	-2.37947e+08	-8.55343e+08	-2.37947e+08	1.59387e+09
-8.55343e+08	-2.37947e+08	-8.55343e+08	-2.37947e+08	1.59387e+09
-8.55343e+08	-2.37947e+08	-8.55343e+08	-2.37947e+08	1.59387e+09
-8.55343e+08	-2.37947e+08	-8.55343e+08	-2.37947e+08	1.59387e+09
-8.55343e+08	-2.37947e+08	-8.55343e+08	-2.37947e+08	1.59387e+09
-8.55343e+08	-2.37947e+08	-8.55343e+08	-2.37947e+08	1.59387e+09
-8.55343e+08	-2.37947e+08	-8.55343e+08	-2.37947e+08	1.59387e+09
-8.55343e+08	-2.37947e+08	-8.55343e+08	-2.37947e+08	1.59387e+09
-8.55343e+08	-2.37947e+08	-8.55343e+08	-2.37947e+08	1.59387e+09
-8.55343e+08	-2.37947e+08	-8.55343e+08	-2.37947e+08	1.59387e+09
-8.55343e+08	-2.37947e+08	-8.55343e+08	-2.37947e+08	1.59387e+09
-8.55343e+08	-2.37947e+08	-8.55343e+08	-2.37947e+08	1.59387e+09
-8.55343e+08	-2.37947e+08	-8.55343e+08	-2.37947e+08	1.59387e+09
-8.55343e+08	-2.37947e+08	-8.55343e+08	-2.37947e+08	1.59387e+09
-8.55343e+08	-2.37947e+08	-8.55343e+08	-2.37947e+08	1.59387e+09
-8.55343e+08	-2.37947e+08	-8.55343e+08	-2.37947e+08	1.59387e+09
-8.55343e+08	-2.37947e+08	-8.55343e+08	-2.37947e+08	1.59387e+09
-8.55343e+08	-2.37947e+08	-8.55343e+08	-2.37947e+08	1.59387e+09
-8.55343e+08	-2.37947e+08	-8.55343e+08	-2.37947e+08	1.59387e+09
-8.55343e+08	-2.37947e+08	-8.55343e+08	-2.37947e+08	1.59387e+09
-8.55343e+08	-2.37947e+08	-8.55343e+08	-2.37947e+08	1.59387e+09
-8.55343e+08	-2.37947e+08	-8.55343e+08	-2.37947e+08	1.59387e+09
-8.55343e+08	-2.37947e+08	-8.55343e+08	-2.37947e+08	1.59387e+09
-8.55343e+08	-2.37947e+08	-8.55343e+08	-2.37947e+08	1.59387e+09
-8.55343e+08	-2.37947e+08	-8.55343e+08	-2.37947e+08	1.59387e+09
-8.55343e+08	-2.37947e+08	-8.55343e+08	-2.37947e+08	1.59387e+09
-8.55343e+08	-2.37947e+08	-8.55343e+08	-2.37947e+08	1.59387e+09
-8.55343e+08	-2.37947e+08	-8.55343e+08	-2.37947e+08	1.59387e+09
-8.55343e+08	-2.37947e+08	-8.55343e+08	-2.37947e+08	1.59387e+09
-8.55343e+08	-2.37947e+08	-8.55343e+08	-2.37947e+08	1.59387e+09
-8.55343e+08	-2.37947e+08	-8.55343e+08	-2.37947e+08	1.59387e+09
-8.55343e+08	-2.37947e+08	-8.55343e+08	-2.37947e+08	1.59387e+09
-8.55343e+08	-2.37947e+08	-8.55343e+08	-2.37947e+08	1.59387e+09
-8.55343e+08	-2.37947e+08	-8.55343e+08	-2.37947e+08	1.59387e+09
-8.55343e+08	-2.37947e+08	-8.55343e+08	-2.37947e+08	1.59387e+09
-8.55343e+08	-2.37947e+08	-8.55343e+08	-2.37947e+08	1.59387e+09
-8.55343e+08	-2.37947e+08	-8.55343e+08	-2.37947e+08	1.59387e+09
-8.55343e+08	-2.37947e+08	-8.55343e+08	-2.37947e+08	1.59387e+09
-8.55343e+08	-2.37947e+08	-8.55343e+08	-2.37947e+08	1.59387e+09
-8.55343e+08	-2.37947e+08	-8.55343e+08	-2.37947e+08	1.59387e+09
-8.55343e+08	-2.37947e+08	-8.55343e+08	-2.37947e+08	1.59387e+09
-8.55343e+08	-2.37947e+08	-8.55343e+08	-2.37947e+08	1.59387e+09
-8.55343e+08	-2.37947e+08	-8.55343e+08	-2.37947e+08	1.59387e+09
-8.55343e+08	-2.37947e+08	-8.55343e+08	-2.37947e+08	1.59387e+09
-8.55343e+08	-2.37947e+08	-8.55343e+08	-2.37947e+08	1.59387e+09
-8.55343e+08	-2.37947e+08	-8.55343e+08	-2.37947e+08	1.59387e+09
-8.55343e+08	-2.37947e+08	-8.55343e+08	-2.37947e+08	1.59387e+09
-8.55343e+08	-2.37947e+08	-8.55343e+08	-2.37947e+08	1.59387e+09
-8.55343e+08	-2.37947e+08	-8.55343e+08	-2.37947e+08	1.59387e+09
-8.55343e+08	-2.37947e+08	-8.55343e+08	-2.37947e+08	1.59387e+09
-8.55343e+08	-2.37947e+08	-8.55343e+08	-2.37947e+08	1.59387e+09
-8.55343e+08	-2.37947e+08	-8.55343e+08	-2.37947e+08	1.59387e+09
-8.55343e+08	-2.37947e+08	-8.55343e+08	-2.37947e+08	1.59387e+09
-8.55343e+08	-2.37947e+08	-8.55343e+08	-2.37947e+08	1.59387e+09
-8.55343e+08	-2.37947e+08	-8.55343e+08	-2.37947e+08	1.59387e+09
-8.55343e+08	-2.37947e+08	-8.55343e+08	-2.37947e+08	1.59387e+09
-8.55343e+08	-2.37947e+08	-8.55343e+08	-2.37947e+08	1.59387e+09
-8.55343e+08	-2.37947e+08	-8.55343e+08	-2.37947e+08	1.59387e+09
-8.55343e+08	-2.37947e+08	-8.55343e+08	-2.37947e+08	1.59387e+09
-8.55343e+08	-2.37947e+08	-8.55343e+08	-2.37947e+08	1.59387e+09
-8.55343e+08	-2.37947e+08	-8.55343e+08	-2.37947e+08	1.59387e+09
-8.55343e+08	-2.37947e+08	-8.55343e+08	-2.37947e+08	1.59387e+09
-8.55343e+08	-2.37947e+08	-8.55343e+08	-2.37947e+08	1.59387e+09
-8.55343e+08	-2.37947e+08	-8.55343e+08	-2.37947e+08	1.59387e+09
-8.55343e+08	-2.37947e+08	-8.55343e+08	-2.37947e+08	1.59387e+09
-8.55343e+08	-2.37947e+08	-8.55343e+08	-2.37947e+08	1.59387e+09
-8.55343e+08	-2.37947e+08	-8.55343e+08	-2.37947e+08	1.59387e+09
-8.55343e+08	-2.37947e+08	-8.55343e+08	-2.37947e+08	1.59387e+09
-8.55343e+08	-2.37947e+08	-8.55343e+08	-2.37947e+08	1.59387e+09
-8.55343e+08	-2.37947e+08	-8.55343e+08	-2.37947e+08	1.59387e+09
-8.55343e+08	-2.37947e+08	-8.55343e+08	-2.37947e+08	1.59387e+09
-8.55343e+08	-2.37947e+08	-8.55343e+08	-2.37947e+08	1.59387e+09
-8.55343e+08	-2.37947e+08	-8.55343e+08	-2.37947e+08	1.59387e+09
-8.55343e+08	-2.37947e+08	-8.55343e+08	-2.37947e+08	1.59387e+09
-8.55343e+08	-2.37947e+08	-8.55343e+08	-2.37947e+08	1.59387e+09
-8.55343e+08	-2.37947e+08	-8.55343e+08	-2.37947e+08	1.59387e+09
-8.55343e+08	-2.37947e+08	-8.55343e+08	-2.37947e+08	1.59387e+09
-8.55343e+08	-2.37947e+08	-8.55343e+08	-2.37947e+08	1.59387e+09
-8.55343e+08	-2.37947e+08	-8.55343e+08	-2.37947e+08	1.59387e+09
-8.55343e+08	-2.37947e+08	-8.55343e+08	-2.37947e+08	1.59387e+09
-8.55343e+08	-2.37947e+08	-8.55343e+08	-2.37947e+08	1.59387e+09
-8.55343e+08	-2.37947e+08	-8.55343e+08	-2.37947e+08	1.59387e+09
-8.55343e+08	-2.37947e+08	-8.55343e+08	-2.37947e+08	1.59387e+09
-8.55343e+08	-2.37947e+08	-8.55343e+08	-2.37947e+08	1.59387e+09
-8.55343e+08	-2.37947e+08	-8.55343e+08	-2.37947e+08	1.59387e+09
-8.55343e+08	-2.37947e+08	-8.55343e+08	-2.37947e+08	1.59387e+09
-8.55343e+08	-2.37947e+08	-8.55343e+08	-2.37947e+08	1.59387e+09

## Sheet: FIG_3b
ν43_B=132	ν32_B=132	ν43_B=218	ν32_B=218	t_meas
0	0	0	0	0.5
-0.104697	-0.0982636	0	0	1
-0.104697	-0.0982636	0	0	1.5
-0.104697	-0.0982636	-0.0571005	-0.0762626	2
-0.104697	-0.0982636	-0.0571005	-0.0762626	2.5
-0.339461	-0.328033	-0.0571005	-0.0762626	3
-0.339461	-0.328033	-0.0571005	-0.0762626	3.5
-0.339461	-0.328033	-0.150363	-0.145687	4
-0.339461	-0.328033	-0.150363	-0.145687	4.5
-0.0987956	-0.119101	-0.150363	-0.145687	5
-0.0987956	-0.119101	-0.150363	-0.145687	5.5
-0.0987956	-0.119101	-0.497278	-0.471137	6
-0.0987956	-0.119101	-0.497278	-0.471137	6.5
-0.145813	-0.156514	-0.497278	-0.471137	7
-0.145813	-0.156514	-0.497278	-0.471137	7.5
-0.145813	-0.156514	-0.252444	-0.242246	8
-0.145813	-0.156514	-0.252444	-0.242246	8.5
-0.282108	-0.290015	-0.252444	-0.242246	9
-0.282108	-0.290015	-0.252444	-0.242246	9.5
-0.282108	-0.290015	0.0819968	0.0717787	10
-0.282108	-0.290015	0.0819968	0.0717787	10.5
-0.258451	-0.265329	0.0819968	0.0717787	11
-0.258451	-0.265329	0.0819968	0.0717787	11.5
-0.258451	-0.265329	-0.358078	-0.352852	12
-0.258451	-0.265329	-0.358078	-0.352852	12.5
-0.270101	-0.270948	-0.358078	-0.352852	13
-0.270101	-0.270948	-0.358078	-0.352852	13.5
-0.270101	-0.270948	-0.235787	-0.23359	14
-0.270101	-0.270948	-0.235787	-0.23359	14.5
-0.390831	-0.397306	-0.235787	-0.23359	15
-0.390831	-0.397306	-0.235787	-0.23359	15.5
-0.390831	-0.397306	-0.0289252	-0.0448345	16
-0.390831	-0.397306	-0.0289252	-0.0448345	16.5
-0.169416	-0.175116	-0.0289252	-0.0448345	17
-0.169416	-0.175116	-0.0289252	-0.0448345	17.5
-0.169416	-0.175116	0.0785195	0.0139217	18
-0.169416	-0.175116	0.0785195	0.0139217	18.5
-0.00861794	-0.0297095	0.0785195	0.0139217	19
-0.00861794	-0.0297095	0.0785195	0.0139217	19.5
-0.00861794	-0.0297095	0.175255	0.121833	20
-0.00861794	-0.0297095	0.175255	0.121833	20.5
0.255453	0.213411	0.175255	0.121833	21
0.255453	0.213411	0.175255	0.121833	21.5
0.255453	0.213411	-0.00675067	-0.0471349	22
0.255453	0.213411	-0.00675067	-0.0471349	22.5
0.243428	0.225741	-0.00675067	-0.0471349	23
0.243428	0.225741	-0.00675067	-0.0471349	23.5
0.243428	0.225741	0.157022	0.112595	24
0.243428	0.225741	0.157022	0.112595	24.5
0.0832432	0.0633339	0.157022	0.112595	25
0.0832432	0.0633339	0.157022	0.112595	25.5
0.0832432	0.0633339	0.165867	0.147543	26
0.0832432	0.0633339	0.165867	0.147543	26.5
0.121756	0.10336	0.165867	0.147543	27
0.121756	0.10336	0.165867	0.147543	27.5
0.121756	0.10336	0.00322866	-0.00781927	28
0.121756	0.10336	0.00322866	-0.00781927	28.5
0.321102	0.287725	0.00322866	-0.00781927	29
0.321102	0.287725	0.00322866	-0.00781927	29.5
0.321102	0.287725	-0.330536	-0.319945	30
0.321102	0.287725	-0.330536	-0.319945	30.5
0.460736	0.434271	-0.330536	-0.319945	31
0.460736	0.434271	-0.330536	-0.319945	31.5
0.460736	0.434271	-0.219417	-0.218002	32
0.460736	0.434271	-0.219417	-0.218002	32.5
0.591374	0.547917	-0.219417	-0.218002	33
0.591374	0.547917	-0.219417	-0.218002	33.5
0.591374	0.547917	-0.0493519	-0.0561127	34
0.591374	0.547917	-0.0493519	-0.0561127	34.5
0.421871	0.387424	-0.0493519	-0.0561127	35
0.421871	0.387424	-0.0493519	-0.0561127	35.5
0.421871	0.387424	0.39843	0.364903	36
0.421871	0.387424	0.39843	0.364903	36.5
0.870156	0.801319	0.39843	0.364903	37
0.870156	0.801319	0.39843	0.364903	37.5
0.870156	0.801319	0.289055	0.263856	38
0.870156	0.801319	0.289055	0.263856	38.5
0.777748	0.735842	0.289055	0.263856	39
0.777748	0.735842	0.289055	0.263856	39.5
0.777748	0.735842	-0.126329	-0.108641	40
0.777748	0.735842	-0.126329	-0.108641	40.5
0.979213	0.924424	-0.126329	-0.108641	41
0.979213	0.924424	-0.126329	-0.108641	41.5
0.979213	0.924424	-0.31027	-0.285951	42
0.979213	0.924424	-0.31027	-0.285951	42.5
1.01327	0.971993	-0.31027	-0.285951	43
1.01327	0.971993	-0.31027	-0.285951	43.5
1.01327	0.971993	-0.555764	-0.506612	44
1.01327	0.971993	-0.555764	-0.506612	44.5
0.793084	0.7725	-0.555764	-0.506612	45
0.793084	0.7725	-0.555764	-0.506612	45.5
0.793084	0.7725	-0.654037	-0.599527	46
0.793084	0.7725	-0.654037	-0.599527	46.5
1.29824	1.22703	-0.654037	-0.599527	47
1.29824	1.22703	-0.654037	-0.599527	47.5
1.29824	1.22703	-0.287544	-0.261311	48
1.29824	1.22703	-0.287544	-0.261311	48.5
1.3903	1.32543	-0.287544	-0.261311	49
1.3903	1.32543	-0.287544	-0.261311	49.5
1.3903	1.32543	-0.099227	-0.0878993	50
1.3903	1.32543	-0.099227	-0.0878993	50.5
1.24144	1.20368	-0.099227	-0.0878993	51
1.24144	1.20368	-0.099227	-0.0878993	51.5
1.24144	1.20368	-0.0756351	-0.0771761	52
1.24144	1.20368	-0.0756351	-0.0771761	52.5
1.02077	0.983193	-0.0756351	-0.0771761	53
1.02077	0.983193	-0.0756351	-0.0771761	53.5
1.02077	0.983193	-0.0597487	-0.0525684	54
1.02077	0.983193	-0.0597487	-0.0525684	54.5
0.598541	0.597286	-0.0597487	-0.0525684	55
0.598541	0.597286	-0.0597487	-0.0525684	55.5
0.598541	0.597286	0.119404	0.113974	56
0.598541	0.597286	0.119404	0.113974	56.5
0.838595	0.847947	0.119404	0.113974	57
0.838595	0.847947	0.119404	0.113974	57.5
0.838595	0.847947	0.0903999	0.101557	58
0.838595	0.847947	0.0903999	0.101557	58.5
1.1243	1.13085	0.0903999	0.101557	59
1.1243	1.13085	0.0903999	0.101557	59.5
1.1243	1.13085	0.0466501	0.0180358	60
1.1243	1.13085	0.0466501	0.0180358	60.5
0.847583	0.872512	0.0466501	0.0180358	61
0.847583	0.872512	0.0466501	0.0180358	61.5
0.847583	0.872512	-0.0544957	-0.0596584	62
0.847583	0.872512	-0.0544957	-0.0596584	62.5
0.329544	0.405211	-0.0544957	-0.0596584	63
0.329544	0.405211	-0.0544957	-0.0596584	63.5
0.329544	0.405211	0.357301	0.322212	64
0.329544	0.405211	0.357301	0.322212	64.5
0.478799	0.523868	0.357301	0.322212	65
0.478799	0.523868	0.357301	0.322212	65.5
0.478799	0.523868	0.164615	0.142092	66
0.478799	0.523868	0.164615	0.142092	66.5
0.658755	0.675476	0.164615	0.142092	67
0.658755	0.675476	0.164615	0.142092	67.5
0.658755	0.675476	0.170552	0.157795	68
0.658755	0.675476	0.170552	0.157795	68.5
0.337352	0.391482	0.170552	0.157795	69
0.337352	0.391482	0.170552	0.157795	69.5
0.337352	0.391482	0.15878	0.136116	70
0.337352	0.391482	0.15878	0.136116	70.5
0.358632	0.422357	0.15878	0.136116	71
0.358632	0.422357	0.15878	0.136116	71.5
0.358632	0.422357	0.204628	0.19423	72
0.358632	0.422357	0.204628	0.19423	72.5
0.548439	0.607144	0.204628	0.19423	73
0.548439	0.607144	0.204628	0.19423	73.5
0.548439	0.607144	0.143208	0.141203	74
0.548439	0.607144	0.143208	0.141203	74.5
0.461707	0.525786	0.143208	0.141203	75
0.461707	0.525786	0.143208	0.141203	75.5
0.461707	0.525786	0.134828	0.11279	76
0.461707	0.525786	0.134828	0.11279	76.5
0.339466	0.365289	0.134828	0.11279	77
0.339466	0.365289	0.134828	0.11279	77.5
0.339466	0.365289	0.462308	0.434413	78
0.339466	0.365289	0.462308	0.434413	78.5
-0.0549355	-0.0102595	0.462308	0.434413	79
-0.0549355	-0.0102595	0.462308	0.434413	79.5
-0.0549355	-0.0102595	0.241319	0.261237	80
-0.0549355	-0.0102595	0.241319	0.261237	80.5
0.171746	0.174977	0.241319	0.261237	81
0.171746	0.174977	0.241319	0.261237	81.5
0.171746	0.174977	0.177028	0.182472	82
0.171746	0.174977	0.177028	0.182472	82.5
0.0244085	0.00585239	0.177028	0.182472	83
0.0244085	0.00585239	0.177028	0.182472	83.5
0.0244085	0.00585239	0.236142	0.23968	84
0.0244085	0.00585239	0.236142	0.23968	84.5
0.0808171	0.0549334	0.236142	0.23968	85
0.0808171	0.0549334	0.236142	0.23968	85.5
0.0808171	0.0549334	0.135766	0.139276	86
0.0808171	0.0549334	0.135766	0.139276	86.5
0.333289	0.290703	0.135766	0.139276	87
0.333289	0.290703	0.135766	0.139276	87.5
0.333289	0.290703	-0.211747	-0.179519	88
0.333289	0.290703	-0.211747	-0.179519	88.5
0.129745	0.110998	-0.211747	-0.179519	89
0.129745	0.110998	-0.211747	-0.179519	89.5
0.129745	0.110998	-0.137478	-0.10848	90
0.129745	0.110998	-0.137478	-0.10848	90.5
-0.23194	-0.234183	-0.137478	-0.10848	91
-0.23194	-0.234183	-0.137478	-0.10848	91.5
-0.23194	-0.234183	0.223693	0.219151	92
-0.23194	-0.234183	0.223693	0.219151	92.5
-0.145176	-0.152967	0.223693	0.219151	93
-0.145176	-0.152967	0.223693	0.219151	93.5
-0.145176	-0.152967	0.158916	0.161364	94
-0.145176	-0.152967	0.158916	0.161364	94.5
-0.00995082	-0.0211725	0.158916	0.161364	95
-0.00995082	-0.0211725	0.158916	0.161364	95.5
-0.00995082	-0.0211725	-0.114375	-0.104716	96
-0.00995082	-0.0211725	-0.114375	-0.104716	96.5
0.0799481	0.0643748	-0.114375	-0.104716	97
0.0799481	0.0643748	-0.114375	-0.104716	97.5
0.0799481	0.0643748	0.118732	0.123221	98
0.0799481	0.0643748	0.118732	0.123221	98.5
-0.13391	-0.143664	0.118732	0.123221	99
-0.13391	-0.143664	0.118732	0.123221	99.5
-0.13391	-0.143664	0.223752	0.178176	100
-0.13391	-0.143664	0.223752	0.178176	100.5
-0.0440396	-0.0412225	0.223752	0.178176	101
-0.0440396	-0.0412225	0.223752	0.178176	101.5
-0.0440396	-0.0412225	0.154946	0.111167	102
-0.0440396	-0.0412225	0.154946	0.111167	102.5
-0.0168047	-0.0186052	0.154946	0.111167	103
-0.0168047	-0.0186052	0.154946	0.111167	103.5
-0.0168047	-0.0186052	0.0195243	-0.0336366	104
-0.0168047	-0.0186052	0.0195243	-0.0336366	104.5
0.039575	0.0382012	0.0195243	-0.0336366	105
0.039575	0.0382012	0.0195243	-0.0336366	105.5
0.039575	0.0382012	0.425023	0.362779	106
0.039575	0.0382012	0.425023	0.362779	106.5
0.134254	0.125994	0.425023	0.362779	107
0.134254	0.125994	0.425023	0.362779	107.5
0.134254	0.125994	0.343529	0.294665	108
0.134254	0.125994	0.343529	0.294665	108.5
0.136116	0.139325	0.343529	0.294665	109
0.136116	0.139325	0.343529	0.294665	109.5
0.136116	0.139325	0.127025	0.0804762	110
0.136116	0.139325	0.127025	0.0804762	110.5
0.560364	0.524282	0.127025	0.0804762	111
0.560364	0.524282	0.127025	0.0804762	111.5
0.560364	0.524282	-0.3493	-0.355195	112
0.560364	0.524282	-0.3493	-0.355195	112.5
0.340424	0.333181	-0.3493	-0.355195	113
0.340424	0.333181	-0.3493	-0.355195	113.5
0.340424	0.333181	-0.289466	-0.321643	114
0.340424	0.333181	-0.289466	-0.321643	114.5
0.376174	0.362007	-0.289466	-0.321643	115
0.376174	0.362007	-0.289466	-0.321643	115.5
0.376174	0.362007	-0.144178	-0.186702	116
0.376174	0.362007	-0.144178	-0.186702	116.5
0.208841	0.223723	-0.144178	-0.186702	117
0.208841	0.223723	-0.144178	-0.186702	117.5
0.208841	0.223723	0.107914	0.0532929	118
0.208841	0.223723	0.107914	0.0532929	118.5
0.19569	0.218426	0.107914	0.0532929	119
0.19569	0.218426	0.107914	0.0532929	119.5
0.19569	0.218426	-0.146939	-0.220768	120
0.19569	0.218426	-0.146939	-0.220768	120.5
0.238497	0.259271	-0.146939	-0.220768	121
0.238497	0.259271	-0.146939	-0.220768	121.5
0.238497	0.259271	0.162984	0.0853873	122
0.238497	0.259271	0.162984	0.0853873	122.5
0.140274	0.163104	0.162984	0.0853873	123
0.140274	0.163104	0.162984	0.0853873	123.5
0.140274	0.163104	0.0714651	0.0317186	124
0.140274	0.163104	0.0714651	0.0317186	124.5
-0.106418	-0.0510189	0.0714651	0.0317186	125
-0.106418	-0.0510189	0.0714651	0.0317186	125.5
-0.106418	-0.0510189	-0.349914	-0.365567	126
-0.106418	-0.0510189	-0.349914	-0.365567	126.5
-0.0191994	0.0148408	-0.349914	-0.365567	127
-0.0191994	0.0148408	-0.349914	-0.365567	127.5
-0.0191994	0.0148408	-0.69265	-0.679192	128
-0.0191994	0.0148408	-0.69265	-0.679192	128.5
-0.0970511	-0.0609958	-0.69265	-0.679192	129
-0.0970511	-0.0609958	-0.69265	-0.679192	129.5
-0.0970511	-0.0609958	-0.377977	-0.376613	130
-0.0970511	-0.0609958	-0.377977	-0.376613	130.5
-0.481935	-0.444251	-0.377977	-0.376613	131
-0.481935	-0.444251	-0.377977	-0.376613	131.5
-0.481935	-0.444251	-0.219997	-0.218984	132
-0.481935	-0.444251	-0.219997	-0.218984	132.5
-0.34741	-0.322859	-0.219997	-0.218984	133
-0.34741	-0.322859	-0.219997	-0.218984	133.5
-0.34741	-0.322859	-0.394275	-0.364105	134
-0.34741	-0.322859	-0.394275	-0.364105	134.5
-0.0322994	-0.0334273	-0.394275	-0.364105	135
-0.0322994	-0.0334273	-0.394275	-0.364105	135.5
-0.0322994	-0.0334273	-0.312133	-0.288065	136
-0.0322994	-0.0334273	-0.312133	-0.288065	136.5
0.258309	0.226298	-0.312133	-0.288065	137
0.258309	0.226298	-0.312133	-0.288065	137.5
0.258309	0.226298	-0.0731628	-0.0688164	138
0.258309	0.226298	-0.0731628	-0.0688164	138.5
0.301658	0.284267	-0.0731628	-0.0688164	139
0.301658	0.284267	-0.0731628	-0.0688164	139.5
0.301658	0.284267	-0.185685	-0.164154	140
0.301658	0.284267	-0.185685	-0.164154	140.5
0.181036	0.173174	-0.185685	-0.164154	141
0.181036	0.173174	-0.185685	-0.164154	141.5
0.181036	0.173174	-0.420613	-0.38485	142
0.181036	0.173174	-0.420613	-0.38485	142.5
0.660947	0.610739	-0.420613	-0.38485	143
0.660947	0.610739	-0.420613	-0.38485	143.5
0.660947	0.610739	-0.317765	-0.311464	144
0.660947	0.610739	-0.317765	-0.311464	144.5
0.506521	0.484581	-0.317765	-0.311464	145
0.506521	0.484581	-0.317765	-0.311464	145.5
0.506521	0.484581	-0.525505	-0.504047	146
0.506521	0.484581	-0.525505	-0.504047	146.5
0.546474	0.532122	-0.525505	-0.504047	147
0.546474	0.532122	-0.525505	-0.504047	147.5
0.546474	0.532122	-0.879589	-0.855482	148
0.546474	0.532122	-0.879589	-0.855482	148.5
0.441039	0.438397	-0.879589	-0.855482	149
0.441039	0.438397	-0.879589	-0.855482	149.5
0.441039	0.438397	-0.88836	-0.852648	150
0.441039	0.438397	-0.88836	-0.852648	150.5
0.362503	0.362269	-0.88836	-0.852648	151
0.362503	0.362269	-0.88836	-0.852648	151.5
0.362503	0.362269	-0.928326	-0.903372	152
0.362503	0.362269	-0.928326	-0.903372	152.5
-0.116691	-0.0783498	-0.928326	-0.903372	153
-0.116691	-0.0783498	-0.928326	-0.903372	153.5
-0.116691	-0.0783498	-0.402669	-0.413074	154
-0.116691	-0.0783498	-0.402669	-0.413074	154.5
-0.0295383	0.00700587	-0.402669	-0.413074	155
-0.0295383	0.00700587	-0.402669	-0.413074	155.5
-0.0295383	0.00700587	-0.537781	-0.516496	156
-0.0295383	0.00700587	-0.537781	-0.516496	156.5
0.459358	0.479878	-0.537781	-0.516496	157
0.459358	0.479878	-0.537781	-0.516496	157.5
0.459358	0.479878	-0.755561	-0.738014	158
0.459358	0.479878	-0.755561	-0.738014	158.5
0.0121609	0.0672779	-0.755561	-0.738014	159
0.0121609	0.0672779	-0.755561	-0.738014	159.5
0.0121609	0.0672779	-0.62441	-0.615548	160
0.0121609	0.0672779	-0.62441	-0.615548	160.5
0.0705025	0.120337	-0.62441	-0.615548	161
0.0705025	0.120337	-0.62441	-0.615548	161.5
0.0705025	0.120337	-0.699784	-0.6614	162
0.0705025	0.120337	-0.699784	-0.6614	162.5
-0.102636	-0.0248911	-0.699784	-0.6614	163
-0.102636	-0.0248911	-0.699784	-0.6614	163.5
-0.102636	-0.0248911	-0.466766	-0.46281	164
-0.102636	-0.0248911	-0.466766	-0.46281	164.5
0.227741	0.259658	-0.466766	-0.46281	165
0.227741	0.259658	-0.466766	-0.46281	165.5
0.227741	0.259658	0.0370793	0.00216074	166
0.227741	0.259658	0.0370793	0.00216074	166.5
0.287396	0.301382	0.0370793	0.00216074	167
0.287396	0.301382	0.0370793	0.00216074	167.5
0.287396	0.301382	0.112127	0.0698523	168
0.287396	0.301382	0.112127	0.0698523	168.5
-0.0335686	0.00043565	0.112127	0.0698523	169
-0.0335686	0.00043565	0.112127	0.0698523	169.5
-0.0335686	0.00043565	-0.325399	-0.323647	170
-0.0335686	0.00043565	-0.325399	-0.323647	170.5
0.133914	0.171017	-0.325399	-0.323647	171
0.133914	0.171017	-0.325399	-0.323647	171.5
0.133914	0.171017	-0.180979	-0.198033	172
0.133914	0.171017	-0.180979	-0.198033	172.5
0.0602273	0.111841	-0.180979	-0.198033	173
0.0602273	0.111841	-0.180979	-0.198033	173.5
0.0602273	0.111841	-0.548079	-0.528396	174
0.0602273	0.111841	-0.548079	-0.528396	174.5
0.266295	0.303175	-0.548079	-0.528396	175
0.266295	0.303175	-0.548079	-0.528396	175.5
0.266295	0.303175	-0.603524	-0.592756	176
0.266295	0.303175	-0.603524	-0.592756	176.5
0.290981	0.319184	-0.603524	-0.592756	177
0.290981	0.319184	-0.603524	-0.592756	177.5
0.290981	0.319184	-0.668058	-0.671359	178
0.290981	0.319184	-0.668058	-0.671359	178.5
0.469597	0.461287	-0.668058	-0.671359	179
0.469597	0.461287	-0.668058	-0.671359	179.5
0.469597	0.461287	-0.390711	-0.423227	180
0.469597	0.461287	-0.390711	-0.423227	180.5
0.287712	0.284169	-0.390711	-0.423227	181
0.287712	0.284169	-0.390711	-0.423227	181.5
0.287712	0.284169	0.25407	0.174229	182
0.287712	0.284169	0.25407	0.174229	182.5
0.153044	0.152549	0.25407	0.174229	183
0.153044	0.152549	0.25407	0.174229	183.5
0.153044	0.152549	0.367535	0.30609	184
0.153044	0.152549	0.367535	0.30609	184.5
0.55048	0.485981	0.367535	0.30609	185
0.55048	0.485981	0.367535	0.30609	185.5
0.55048	0.485981	0.332164	0.275186	186
0.55048	0.485981	0.332164	0.275186	186.5
1.13443	1.04409	0.332164	0.275186	187
1.13443	1.04409	0.332164	0.275186	187.5
1.13443	1.04409	0.416872	0.354817	188
1.13443	1.04409	0.416872	0.354817	188.5
1.22035	1.12811	0.416872	0.354817	189
1.22035	1.12811	0.416872	0.354817	189.5
1.22035	1.12811	0.41201	0.369152	190
1.22035	1.12811	0.41201	0.369152	190.5
1.38842	1.29149	0.41201	0.369152	191
1.38842	1.29149	0.41201	0.369152	191.5
1.38842	1.29149	0.341596	0.321558	192
1.38842	1.29149	0.341596	0.321558	192.5
1.42574	1.34961	0.341596	0.321558	193
1.42574	1.34961	0.341596	0.321558	193.5
1.42574	1.34961	0.752849	0.728013	194
1.42574	1.34961	0.752849	0.728013	194.5
1.1202	1.06839	0.752849	0.728013	195
1.1202	1.06839	0.752849	0.728013	195.5
1.1202	1.06839	0.760312	0.747872	196
1.1202	1.06839	0.760312	0.747872	196.5
1.29522	1.23674	0.760312	0.747872	197
1.29522	1.23674	0.760312	0.747872	197.5
1.29522	1.23674	0.682218	0.678713	198
1.29522	1.23674	0.682218	0.678713	198.5
0.855719	0.837943	0.682218	0.678713	199
0.855719	0.837943	0.682218	0.678713	199.5
0.855719	0.837943	0.582605	0.610188	200
0.855719	0.837943	0.582605	0.610188	200.5
1.15821	1.11484	0.582605	0.610188	201
1.15821	1.11484	0.582605	0.610188	201.5
1.15821	1.11484	0.235263	0.284461	202
1.15821	1.11484	0.235263	0.284461	202.5
0.997175	0.97774	0.235263	0.284461	203
0.997175	0.97774	0.235263	0.284461	203.5
0.997175	0.97774	0.300891	0.393394	204
0.997175	0.97774	0.300891	0.393394	204.5
0.99001	0.980441	0.300891	0.393394	205
0.99001	0.980441	0.300891	0.393394	205.5
0.99001	0.980441	0.36379	0.44669	206
0.99001	0.980441	0.36379	0.44669	206.5
0.814379	0.815528	0.36379	0.44669	207
0.814379	0.815528	0.36379	0.44669	207.5
0.814379	0.815528	0.241345	0.325948	208
0.814379	0.815528	0.241345	0.325948	208.5
0.965939	0.946737	0.241345	0.325948	209
0.965939	0.946737	0.241345	0.325948	209.5
0.965939	0.946737	0.497476	0.555572	210
0.965939	0.946737	0.497476	0.555572	210.5
0.691875	0.673743	0.497476	0.555572	211
0.691875	0.673743	0.497476	0.555572	211.5
0.691875	0.673743	0.855678	0.888488	212
0.691875	0.673743	0.855678	0.888488	212.5
0.372723	0.378598	0.855678	0.888488	213
0.372723	0.378598	0.855678	0.888488	213.5
0.372723	0.378598	0.495132	0.557085	214
0.372723	0.378598	0.495132	0.557085	214.5
0.592621	0.599264	0.495132	0.557085	215
0.592621	0.599264	0.495132	0.557085	215.5
0.592621	0.599264	0.202119	0.279877	216
0.592621	0.599264	0.202119	0.279877	216.5
0.591075	0.601243	0.202119	0.279877	217
0.591075	0.601243	0.202119	0.279877	217.5
0.591075	0.601243	0.381005	0.417678	218
0.591075	0.601243	0.381005	0.417678	218.5
0.816948	0.810832	0.381005	0.417678	219
0.816948	0.810832	0.381005	0.417678	219.5
0.816948	0.810832	0.715182	0.750489	220
0.816948	0.810832	0.715182	0.750489	220.5
1.13163	1.10314	0.715182	0.750489	221
1.13163	1.10314	0.715182	0.750489	221.5
1.13163	1.10314	0.340768	0.406203	222
1.13163	1.10314	0.340768	0.406203	222.5
0.95304	0.95289	0.340768	0.406203	223
0.95304	0.95289	0.340768	0.406203	223.5
0.95304	0.95289	0.571332	0.599197	224
0.95304	0.95289	0.571332	0.599197	224.5
0.933223	0.922341	0.571332	0.599197	225
0.933223	0.922341	0.571332	0.599197	225.5
0.933223	0.922341	0.406814	0.428899	226
0.933223	0.922341	0.406814	0.428899	226.5
0.842024	0.832919	0.406814	0.428899	227
0.842024	0.832919	0.406814	0.428899	227.5
0.842024	0.832919	0.532037	0.537674	228
0.842024	0.832919	0.532037	0.537674	228.5
0.604585	0.62371	0.532037	0.537674	229
0.604585	0.62371	0.532037	0.537674	229.5
0.604585	0.62371	0.9395	0.912516	230
0.604585	0.62371	0.9395	0.912516	230.5
0.990601	0.976625	0.9395	0.912516	231
0.990601	0.976625	0.9395	0.912516	231.5
0.990601	0.976625	0.670782	0.636989	232
0.990601	0.976625	0.670782	0.636989	232.5
0.949935	0.948581	0.670782	0.636989	233
0.949935	0.948581	0.670782	0.636989	233.5
0.949935	0.948581	0.731204	0.683794	234
0.949935	0.948581	0.731204	0.683794	234.5
1.17925	1.17127	0.731204	0.683794	235
1.17925	1.17127	0.731204	0.683794	235.5
1.17925	1.17127	0.538143	0.507887	236
1.17925	1.17127	0.538143	0.507887	236.5
1.17314	1.17497	0.538143	0.507887	237
1.17314	1.17497	0.538143	0.507887	237.5
1.17314	1.17497	0.437222	0.427181	238
1.17314	1.17497	0.437222	0.427181	238.5
1.17513	1.17754	0.437222	0.427181	239
1.17513	1.17754	0.437222	0.427181	239.5
1.17513	1.17754	0.497072	0.483822	240
1.17513	1.17754	0.497072	0.483822	240.5
0.737569	0.785318	0.497072	0.483822	241
0.737569	0.785318	0.497072	0.483822	241.5
0.737569	0.785318	0.689204	0.636279	242
0.737569	0.785318	0.689204	0.636279	242.5
1.01137	1.02103	0.689204	0.636279	243
1.01137	1.02103	0.689204	0.636279	243.5
1.01137	1.02103	0.636525	0.596848	244
1.01137	1.02103	0.636525	0.596848	244.5
0.962631	0.976119	0.636525	0.596848	245
0.962631	0.976119	0.636525	0.596848	245.5
0.962631	0.976119	0.290836	0.300531	246
0.962631	0.976119	0.290836	0.300531	246.5
0.849928	0.858452	0.290836	0.300531	247
0.849928	0.858452	0.290836	0.300531	247.5
0.849928	0.858452	0.161783	0.167763	248
0.849928	0.858452	0.161783	0.167763	248.5
0.715454	0.76666	0.161783	0.167763	249
0.715454	0.76666	0.161783	0.167763	249.5
0.715454	0.76666	-0.220199	-0.161649	250
0.715454	0.76666	-0.220199	-0.161649	250.5
0.92373	0.933538	-0.220199	-0.161649	251
0.92373	0.933538	-0.220199	-0.161649	251.5
0.92373	0.933538	-0.127021	-0.0787767	252
0.92373	0.933538	-0.127021	-0.0787767	252.5
0.595488	0.611326	-0.127021	-0.0787767	253
0.595488	0.611326	-0.127021	-0.0787767	253.5
0.595488	0.611326	0.471575	0.504393	254
0.595488	0.611326	0.471575	0.504393	254.5
0.829329	0.82828	0.471575	0.504393	255
0.829329	0.82828	0.471575	0.504393	255.5
0.829329	0.82828	0.175851	0.238496	256
0.829329	0.82828	0.175851	0.238496	256.5
0.888641	0.881927	0.175851	0.238496	257
0.888641	0.881927	0.175851	0.238496	257.5
0.888641	0.881927	0.15282	0.218451	258
0.888641	0.881927	0.15282	0.218451	258.5
1.27214	1.21841	0.15282	0.218451	259
1.27214	1.21841	0.15282	0.218451	259.5
1.27214	1.21841	-0.111391	-0.0309975	260
1.27214	1.21841	-0.111391	-0.0309975	260.5
1.35562	1.29217	-0.111391	-0.0309975	261
1.35562	1.29217	-0.111391	-0.0309975	261.5
1.35562	1.29217	0.0312009	0.0888954	262
1.35562	1.29217	0.0312009	0.0888954	262.5
1.09296	1.04472	0.0312009	0.0888954	263
1.09296	1.04472	0.0312009	0.0888954	263.5
1.09296	1.04472	-0.154007	-0.100723	264
1.09296	1.04472	-0.154007	-0.100723	264.5
1.02297	0.982778	-0.154007	-0.100723	265
1.02297	0.982778	-0.154007	-0.100723	265.5
1.02297	0.982778	-0.124954	-0.0638577	266
1.02297	0.982778	-0.124954	-0.0638577	266.5
0.785819	0.761252	-0.124954	-0.0638577	267
0.785819	0.761252	-0.124954	-0.0638577	267.5
0.785819	0.761252	-0.0938647	-0.0409543	268
0.785819	0.761252	-0.0938647	-0.0409543	268.5
0.610036	0.567462	-0.0938647	-0.0409543	269
0.610036	0.567462	-0.0938647	-0.0409543	269.5
0.610036	0.567462	-0.338821	-0.264664	270
0.610036	0.567462	-0.338821	-0.264664	270.5
0.81194	0.765494	-0.338821	-0.264664	271
0.81194	0.765494	-0.338821	-0.264664	271.5
0.81194	0.765494	-0.185834	-0.153262	272
0.81194	0.765494	-0.185834	-0.153262	272.5
0.727103	0.687956	-0.185834	-0.153262	273
0.727103	0.687956	-0.185834	-0.153262	273.5
0.727103	0.687956	0.139274	0.132081	274
0.727103	0.687956	0.139274	0.132081	274.5
0.931974	0.872891	0.139274	0.132081	275
0.931974	0.872891	0.139274	0.132081	275.5
0.931974	0.872891	0.372746	0.354766	276
0.931974	0.872891	0.372746	0.354766	276.5
0.822769	0.760579	0.372746	0.354766	277
0.822769	0.760579	0.372746	0.354766	277.5
0.822769	0.760579	-0.00408422	-0.00525851	278
0.822769	0.760579	-0.00408422	-0.00525851	278.5
0.662288	0.629362	-0.00408422	-0.00525851	279
0.662288	0.629362	-0.00408422	-0.00525851	279.5
0.662288	0.629362	0.323991	0.242748	280
0.662288	0.629362	0.323991	0.242748	280.5
0.346284	0.323071	0.323991	0.242748	281
0.346284	0.323071	0.323991	0.242748	281.5
0.346284	0.323071	0.541771	0.455528	282
0.346284	0.323071	0.541771	0.455528	282.5
0.450868	0.438545	0.541771	0.455528	283
0.450868	0.438545	0.541771	0.455528	283.5
0.450868	0.438545	0.483636	0.384706	284
0.450868	0.438545	0.483636	0.384706	284.5
0.956617	0.916251	0.483636	0.384706	285
0.956617	0.916251	0.483636	0.384706	285.5
0.956617	0.916251	0.309351	0.216866	286
0.956617	0.916251	0.309351	0.216866	286.5
0.671303	0.68235	0.309351	0.216866	287
0.671303	0.68235	0.309351	0.216866	287.5
0.671303	0.68235	0.253581	0.231713	288
0.671303	0.68235	0.253581	0.231713	288.5
0.56466	0.579264	0.253581	0.231713	289
0.56466	0.579264	0.253581	0.231713	289.5
0.56466	0.579264	0.148563	0.122607	290
0.56466	0.579264	0.148563	0.122607	290.5
0.158186	0.201671	0.148563	0.122607	291
0.158186	0.201671	0.148563	0.122607	291.5
0.158186	0.201671	0.258763	0.254955	292
0.158186	0.201671	0.258763	0.254955	292.5
0.418664	0.451154	0.258763	0.254955	293
0.418664	0.451154	0.258763	0.254955	293.5
0.418664	0.451154	0.36116	0.34179	294
0.418664	0.451154	0.36116	0.34179	294.5
0.0981703	0.146406	0.36116	0.34179	295
0.0981703	0.146406	0.36116	0.34179	295.5
0.0981703	0.146406	0.474098	0.445601	296
0.0981703	0.146406	0.474098	0.445601	296.5
-0.00361597	0.0264835	0.474098	0.445601	297
-0.00361597	0.0264835	0.474098	0.445601	297.5
-0.00361597	0.0264835	0.258816	0.282152	298
-0.00361597	0.0264835	0.258816	0.282152	298.5
0.0186386	0.0490204	0.258816	0.282152	299
0.0186386	0.0490204	0.258816	0.282152	299.5
0.0186386	0.0490204	-0.040152	-0.00168914	300
0.0186386	0.0490204	-0.040152	-0.00168914	300.5
-0.12146	-0.0995488	-0.040152	-0.00168914	301
-0.12146	-0.0995488	-0.040152	-0.00168914	301.5
-0.12146	-0.0995488	0.173034	0.185551	302
-0.12146	-0.0995488	0.173034	0.185551	302.5
-0.338738	-0.314616	0.173034	0.185551	303
-0.338738	-0.314616	0.173034	0.185551	303.5
-0.338738	-0.314616	-0.0451482	-0.052954	304
-0.338738	-0.314616	-0.0451482	-0.052954	304.5
-0.56732	-0.542564	-0.0451482	-0.052954	305
-0.56732	-0.542564	-0.0451482	-0.052954	305.5
-0.56732	-0.542564	-0.19404	-0.186777	306
-0.56732	-0.542564	-0.19404	-0.186777	306.5
-0.642467	-0.619939	-0.19404	-0.186777	307
-0.642467	-0.619939	-0.19404	-0.186777	307.5
-0.642467	-0.619939	-0.219486	-0.235126	308
-0.642467	-0.619939	-0.219486	-0.235126	308.5
-0.556262	-0.533215	-0.219486	-0.235126	309
-0.556262	-0.533215	-0.219486	-0.235126	309.5
-0.556262	-0.533215	0.0134451	-0.0311241	310
-0.556262	-0.533215	0.0134451	-0.0311241	310.5
-0.811709	-0.781251	0.0134451	-0.0311241	311
-0.811709	-0.781251	0.0134451	-0.0311241	311.5
-0.811709	-0.781251	0.179804	0.128413	312
-0.811709	-0.781251	0.179804	0.128413	312.5
-0.733479	-0.706885	0.179804	0.128413	313
-0.733479	-0.706885	0.179804	0.128413	313.5
-0.733479	-0.706885	0.0149018	0.00224838	314
-0.733479	-0.706885	0.0149018	0.00224838	314.5
-0.193717	-0.230929	0.0149018	0.00224838	315
-0.193717	-0.230929	0.0149018	0.00224838	315.5
-0.193717	-0.230929	0.212473	0.196865	316
-0.193717	-0.230929	0.212473	0.196865	316.5
-0.0478368	-0.0415002	0.212473	0.196865	317
-0.0478368	-0.0415002	0.212473	0.196865	317.5
-0.0478368	-0.0415002	-0.221777	-0.196841	318
-0.0478368	-0.0415002	-0.221777	-0.196841	318.5
-0.346776	-0.309101	-0.221777	-0.196841	319
-0.346776	-0.309101	-0.221777	-0.196841	319.5
-0.346776	-0.309101	-0.17254	-0.134367	320
-0.346776	-0.309101	-0.17254	-0.134367	320.5
0.125962	0.113129	-0.17254	-0.134367	321
0.125962	0.113129	-0.17254	-0.134367	321.5
0.125962	0.113129	-0.53574	-0.50709	322
0.125962	0.113129	-0.53574	-0.50709	322.5
0.343196	0.316537	-0.53574	-0.50709	323
0.343196	0.316537	-0.53574	-0.50709	323.5
0.343196	0.316537	-0.375762	-0.380345	324
0.343196	0.316537	-0.375762	-0.380345	324.5
0.481963	0.449694	-0.375762	-0.380345	325
0.481963	0.449694	-0.375762	-0.380345	325.5
0.481963	0.449694	-0.179732	-0.174891	326
0.481963	0.449694	-0.179732	-0.174891	326.5
0.658036	0.622492	-0.179732	-0.174891	327
0.658036	0.622492	-0.179732	-0.174891	327.5
0.658036	0.622492	0.116075	0.0881102	328
0.658036	0.622492	0.116075	0.0881102	328.5
0.430903	0.415559	0.116075	0.0881102	329
0.430903	0.415559	0.116075	0.0881102	329.5
0.430903	0.415559	0.0559871	0.0369758	330
0.430903	0.415559	0.0559871	0.0369758	330.5
0.455167	0.447236	0.0559871	0.0369758	331
0.455167	0.447236	0.0559871	0.0369758	331.5
0.455167	0.447236	0.118839	0.11	332
0.455167	0.447236	0.118839	0.11	332.5
0.11139	0.141794	0.118839	0.11	333
0.11139	0.141794	0.118839	0.11	333.5
0.11139	0.141794	0.508293	0.449714	334
0.11139	0.141794	0.508293	0.449714	334.5
0.299861	0.303018	0.508293	0.449714	335
0.299861	0.303018	0.508293	0.449714	335.5
0.299861	0.303018	0.403994	0.39927	336
0.299861	0.303018	0.403994	0.39927	336.5
0.218698	0.226295	0.403994	0.39927	337
0.218698	0.226295	0.403994	0.39927	337.5
0.218698	0.226295	0.207344	0.244501	338
0.218698	0.226295	0.207344	0.244501	338.5
0.38982	0.398049	0.207344	0.244501	339
0.38982	0.398049	0.207344	0.244501	339.5
0.38982	0.398049	0.214695	0.251228	340
0.38982	0.398049	0.214695	0.251228	340.5
0.534707	0.499036	0.214695	0.251228	341
0.534707	0.499036	0.214695	0.251228	341.5
0.534707	0.499036	0.0241288	0.0922605	342
0.534707	0.499036	0.0241288	0.0922605	342.5
0.570478	0.521612	0.0241288	0.0922605	343
0.570478	0.521612	0.0241288	0.0922605	343.5
0.570478	0.521612	0.221856	0.275029	344
0.570478	0.521612	0.221856	0.275029	344.5
0.140717	0.155188	0.221856	0.275029	345
0.140717	0.155188	0.221856	0.275029	345.5
0.140717	0.155188	-0.0665549	0.0021786	346
0.140717	0.155188	-0.0665549	0.0021786	346.5
0.15238	0.181216	-0.0665549	0.0021786	347
0.15238	0.181216	-0.0665549	0.0021786	347.5
0.15238	0.181216	-0.131737	-0.0687836	348
0.15238	0.181216	-0.131737	-0.0687836	348.5
-0.0938567	-0.023683	-0.131737	-0.0687836	349
-0.0938567	-0.023683	-0.131737	-0.0687836	349.5
-0.0938567	-0.023683	0.355719	0.376019	350
-0.0938567	-0.023683	0.355719	0.376019	350.5
-0.187124	-0.119931	0.355719	0.376019	351
-0.187124	-0.119931	0.355719	0.376019	351.5
-0.187124	-0.119931	0.0279688	0.0628696	352
-0.187124	-0.119931	0.0279688	0.0628696	352.5
-0.0689605	-0.0323218	0.0279688	0.0628696	353
-0.0689605	-0.0323218	0.0279688	0.0628696	353.5
-0.0689605	-0.0323218	-0.00445406	-0.00619153	354
-0.0689605	-0.0323218	-0.00445406	-0.00619153	354.5
0.0388838	0.0463811	-0.00445406	-0.00619153	355
0.0388838	0.0463811	-0.00445406	-0.00619153	355.5
0.0388838	0.0463811	-0.24794	-0.25513	356
0.0388838	0.0463811	-0.24794	-0.25513	356.5
-0.0196565	-0.0220058	-0.24794	-0.25513	357
-0.0196565	-0.0220058	-0.24794	-0.25513	357.5
-0.0196565	-0.0220058	-0.0832836	-0.113886	358
-0.0196565	-0.0220058	-0.0832836	-0.113886	358.5
-0.298105	-0.2865	-0.0832836	-0.113886	359
-0.298105	-0.2865	-0.0832836	-0.113886	359.5
-0.298105	-0.2865	0.306787	0.24146	360
-0.298105	-0.2865	0.306787	0.24146	360.5
-0.495309	-0.481936	0.306787	0.24146	361
-0.495309	-0.481936	0.306787	0.24146	361.5
-0.495309	-0.481936	0.668849	0.570693	362
-0.495309	-0.481936	0.668849	0.570693	362.5
-0.495898	-0.48294	0.668849	0.570693	363
-0.495898	-0.48294	0.668849	0.570693	363.5
-0.495898	-0.48294	0.880606	0.77277	364
-0.495898	-0.48294	0.880606	0.77277	364.5
-0.0323519	-0.05697	0.880606	0.77277	365
-0.0323519	-0.05697	0.880606	0.77277	365.5
-0.0323519	-0.05697	0.57325	0.505408	366
-0.0323519	-0.05697	0.57325	0.505408	366.5
0.102403	0.0681498	0.57325	0.505408	367
0.102403	0.0681498	0.57325	0.505408	367.5
0.102403	0.0681498	0.666027	0.587783	368
0.102403	0.0681498	0.666027	0.587783	368.5
0.41829	0.366008	0.666027	0.587783	369
0.41829	0.366008	0.666027	0.587783	369.5
0.41829	0.366008	0.664277	0.608857	370
0.41829	0.366008	0.664277	0.608857	370.5
0.314963	0.266132	0.664277	0.608857	371
0.314963	0.266132	0.664277	0.608857	371.5
0.314963	0.266132	0.709248	0.656205	372
0.314963	0.266132	0.709248	0.656205	372.5
0.306279	0.253644	0.709248	0.656205	373
0.306279	0.253644	0.709248	0.656205	373.5
0.306279	0.253644	0.68252	0.622623	374
0.306279	0.253644	0.68252	0.622623	374.5
0.503891	0.443132	0.68252	0.622623	375
0.503891	0.443132	0.68252	0.622623	375.5
0.503891	0.443132	0.390455	0.360284	376
0.503891	0.443132	0.390455	0.360284	376.5
0.493181	0.452029	0.390455	0.360284	377
0.493181	0.452029	0.390455	0.360284	377.5
0.493181	0.452029	0.476662	0.442674	378
0.493181	0.452029	0.476662	0.442674	378.5
0.417704	0.393988	0.476662	0.442674	379
0.417704	0.393988	0.476662	0.442674	379.5
0.417704	0.393988	0.664428	0.636944	380
0.417704	0.393988	0.664428	0.636944	380.5
0.798024	0.754653	0.664428	0.636944	381
0.798024	0.754653	0.664428	0.636944	381.5
0.798024	0.754653	0.494464	0.47597	382
0.798024	0.754653	0.494464	0.47597	382.5
0.542368	0.547257	0.494464	0.47597	383
0.542368	0.547257	0.494464	0.47597	383.5
0.542368	0.547257	0.547908	0.536994	384
0.542368	0.547257	0.547908	0.536994	384.5
0.0615843	0.0816733	0.547908	0.536994	385
0.0615843	0.0816733	0.547908	0.536994	385.5
0.0615843	0.0816733	1.1124	1.07391	386
0.0615843	0.0816733	1.1124	1.07391	386.5
-0.0770562	-0.0611831	1.1124	1.07391	387
-0.0770562	-0.0611831	1.1124	1.07391	387.5
-0.0770562	-0.0611831	0.885986	0.874064	388
-0.0770562	-0.0611831	0.885986	0.874064	388.5
0.3266	0.322723	0.885986	0.874064	389
0.3266	0.322723	0.885986	0.874064	389.5
0.3266	0.322723	0.555115	0.570654	390
0.3266	0.322723	0.555115	0.570654	390.5
0.54189	0.522591	0.555115	0.570654	391
0.54189	0.522591	0.555115	0.570654	391.5
0.54189	0.522591	0.424629	0.440567	392
0.54189	0.522591	0.424629	0.440567	392.5
0.685253	0.655926	0.424629	0.440567	393
0.685253	0.655926	0.424629	0.440567	393.5
0.685253	0.655926	0.327412	0.364469	394
0.685253	0.655926	0.327412	0.364469	394.5
0.501752	0.49715	0.327412	0.364469	395
0.501752	0.49715	0.327412	0.364469	395.5
0.501752	0.49715	0.413867	0.43827	396
0.501752	0.49715	0.413867	0.43827	396.5
0.63035	0.614441	0.413867	0.43827	397
0.63035	0.614441	0.413867	0.43827	397.5
0.63035	0.614441	-0.00387554	0.0451754	398
0.63035	0.614441	-0.00387554	0.0451754	398.5
0.538685	0.535982	-0.00387554	0.0451754	399
0.538685	0.535982	-0.00387554	0.0451754	399.5
0.538685	0.535982	0.183475	0.196115	400
0.538685	0.535982	0.183475	0.196115	400.5
0.824513	0.813507	0.183475	0.196115	401
0.824513	0.813507	0.183475	0.196115	401.5
0.824513	0.813507	-0.156519	-0.138198	402
0.824513	0.813507	-0.156519	-0.138198	402.5
0.651285	0.672479	-0.156519	-0.138198	403
0.651285	0.672479	-0.156519	-0.138198	403.5
0.651285	0.672479	-0.249718	-0.18724	404
0.651285	0.672479	-0.249718	-0.18724	404.5
0.249777	0.312519	-0.249718	-0.18724	405
0.249777	0.312519	-0.249718	-0.18724	405.5
0.249777	0.312519	-0.182842	-0.139781	406
0.249777	0.312519	-0.182842	-0.139781	406.5
-0.294944	-0.189354	-0.182842	-0.139781	407
-0.294944	-0.189354	-0.182842	-0.139781	407.5
-0.294944	-0.189354	0.390639	0.406575	408
-0.294944	-0.189354	0.390639	0.406575	408.5
-0.554454	-0.455843	0.390639	0.406575	409
-0.554454	-0.455843	0.390639	0.406575	409.5
-0.554454	-0.455843	0.319344	0.337376	410
-0.554454	-0.455843	0.319344	0.337376	410.5
-0.440965	-0.365113	0.319344	0.337376	411
-0.440965	-0.365113	0.319344	0.337376	411.5
-0.440965	-0.365113	0.0297767	0.0724469	412
-0.440965	-0.365113	0.0297767	0.0724469	412.5
-0.674253	-0.619154	0.0297767	0.0724469	413
-0.674253	-0.619154	0.0297767	0.0724469	413.5
-0.674253	-0.619154	0.177061	0.232435	414
-0.674253	-0.619154	0.177061	0.232435	414.5
-0.710927	-0.665382	0.177061	0.232435	415
-0.710927	-0.665382	0.177061	0.232435	415.5
-0.710927	-0.665382	0.084978	0.140493	416
-0.710927	-0.665382	0.084978	0.140493	416.5
-0.555062	-0.548697	0.084978	0.140493	417
-0.555062	-0.548697	0.084978	0.140493	417.5
-0.555062	-0.548697	0.000704026	0.0649735	418
-0.555062	-0.548697	0.000704026	0.0649735	418.5
-0.558061	-0.572604	0.000704026	0.0649735	419
-0.558061	-0.572604	0.000704026	0.0649735	419.5
-0.558061	-0.572604	-0.243459	-0.160363	420
-0.558061	-0.572604	-0.243459	-0.160363	420.5
-0.469891	-0.52859	-0.243459	-0.160363	421
-0.469891	-0.52859	-0.243459	-0.160363	421.5
-0.469891	-0.52859	-0.185825	-0.112599	422
-0.469891	-0.52859	-0.185825	-0.112599	422.5
-0.627492	-0.672999	-0.185825	-0.112599	423
-0.627492	-0.672999	-0.185825	-0.112599	423.5
-0.627492	-0.672999	-0.14741	-0.0940278	424
-0.627492	-0.672999	-0.14741	-0.0940278	424.5
-0.467829	-0.53865	-0.14741	-0.0940278	425
-0.467829	-0.53865	-0.14741	-0.0940278	425.5
-0.467829	-0.53865	-0.359243	-0.299948	426
-0.467829	-0.53865	-0.359243	-0.299948	426.5
-0.561079	-0.631189	-0.359243	-0.299948	427
-0.561079	-0.631189	-0.359243	-0.299948	427.5
-0.561079	-0.631189	0.0427672	0.0563414	428
-0.561079	-0.631189	0.0427672	0.0563414	428.5
-0.699862	-0.74945	0.0427672	0.0563414	429
-0.699862	-0.74945	0.0427672	0.0563414	429.5
-0.699862	-0.74945	-0.236538	-0.221468	430
-0.699862	-0.74945	-0.236538	-0.221468	430.5
-0.926271	-0.959864	-0.236538	-0.221468	431
-0.926271	-0.959864	-0.236538	-0.221468	431.5
-0.926271	-0.959864	-0.434969	-0.412489	432
-0.926271	-0.959864	-0.434969	-0.412489	432.5
-0.697856	-0.72558	-0.434969	-0.412489	433
-0.697856	-0.72558	-0.434969	-0.412489	433.5
-0.697856	-0.72558	-0.507992	-0.49875	434
-0.697856	-0.72558	-0.507992	-0.49875	434.5
-1.00391	-1.01201	-0.507992	-0.49875	435
-1.00391	-1.01201	-0.507992	-0.49875	435.5
-1.00391	-1.01201	-0.606836	-0.585856	436
-1.00391	-1.01201	-0.606836	-0.585856	436.5
-0.904828	-0.918439	-0.606836	-0.585856	437
-0.904828	-0.918439	-0.606836	-0.585856	437.5
-0.904828	-0.918439	-0.695515	-0.677858	438
-0.904828	-0.918439	-0.695515	-0.677858	438.5
-0.990324	-1.00221	-0.695515	-0.677858	439
-0.990324	-1.00221	-0.695515	-0.677858	439.5
-0.990324	-1.00221	-0.881322	-0.868418	440
-0.990324	-1.00221	-0.881322	-0.868418	440.5
-0.627846	-0.667882	-0.881322	-0.868418	441
-0.627846	-0.667882	-0.881322	-0.868418	441.5
-0.627846	-0.667882	-0.90785	-0.909913	442
-0.627846	-0.667882	-0.90785	-0.909913	442.5
-0.725703	-0.74326	-0.90785	-0.909913	443
-0.725703	-0.74326	-0.90785	-0.909913	443.5
-0.725703	-0.74326	-0.7598	-0.7761	444
-0.725703	-0.74326	-0.7598	-0.7761	444.5
-0.836017	-0.842828	-0.7598	-0.7761	445
-0.836017	-0.842828	-0.7598	-0.7761	445.5
-0.836017	-0.842828	-1.26928	-1.23592	446
-0.836017	-0.842828	-1.26928	-1.23592	446.5
-0.940678	-0.974639	-1.26928	-1.23592	447
-0.940678	-0.974639	-1.26928	-1.23592	447.5
-0.940678	-0.974639	-0.946533	-0.969676	448
-0.940678	-0.974639	-0.946533	-0.969676	448.5
-0.757508	-0.777041	-0.946533	-0.969676	449
-0.757508	-0.777041	-0.946533	-0.969676	449.5
-0.757508	-0.777041	-1.22585	-1.24443	450
-0.757508	-0.777041	-1.22585	-1.24443	450.5
-0.803966	-0.820279	-1.22585	-1.24443	451
-0.803966	-0.820279	-1.22585	-1.24443	451.5
-0.803966	-0.820279	-1.59218	-1.5791	452
-0.803966	-0.820279	-1.59218	-1.5791	452.5
-0.78069	-0.786647	-1.59218	-1.5791	453
-0.78069	-0.786647	-1.59218	-1.5791	453.5
-0.78069	-0.786647	-1.40925	-1.42916	454
-0.78069	-0.786647	-1.40925	-1.42916	454.5
-0.729017	-0.749014	-1.40925	-1.42916	455
-0.729017	-0.749014	-1.40925	-1.42916	455.5
-0.729017	-0.749014	-1.53809	-1.51878	456
-0.729017	-0.749014	-1.53809	-1.51878	456.5
-0.33788	-0.375358	-1.53809	-1.51878	457
-0.33788	-0.375358	-1.53809	-1.51878	457.5
-0.33788	-0.375358	-1.25225	-1.25354	458
-0.33788	-0.375358	-1.25225	-1.25354	458.5
-0.684122	-0.698072	-1.25225	-1.25354	459
-0.684122	-0.698072	-1.25225	-1.25354	459.5
-0.684122	-0.698072	-1.29359	-1.28447	460
-0.684122	-0.698072	-1.29359	-1.28447	460.5
-0.697254	-0.700406	-1.29359	-1.28447	461
-0.697254	-0.700406	-1.29359	-1.28447	461.5
-0.697254	-0.700406	-1.40285	-1.39158	462
-0.697254	-0.700406	-1.40285	-1.39158	462.5
-0.806347	-0.784218	-1.40285	-1.39158	463
-0.806347	-0.784218	-1.40285	-1.39158	463.5
-0.806347	-0.784218	-1.308	-1.33039	464
-0.806347	-0.784218	-1.308	-1.33039	464.5
-0.971756	-0.912946	-1.308	-1.33039	465
-0.971756	-0.912946	-1.308	-1.33039	465.5
-0.971756	-0.912946	-1.33371	-1.34265	466
-0.971756	-0.912946	-1.33371	-1.34265	466.5
-1.38696	-1.29936	-1.33371	-1.34265	467
-1.38696	-1.29936	-1.33371	-1.34265	467.5
-1.38696	-1.29936	-1.31471	-1.33564	468
-1.38696	-1.29936	-1.31471	-1.33564	468.5
-1.7011	-1.58979	-1.31471	-1.33564	469
-1.7011	-1.58979	-1.31471	-1.33564	469.5
-1.7011	-1.58979	-1.42144	-1.43981	470
-1.7011	-1.58979	-1.42144	-1.43981	470.5
-1.65856	-1.56197	-1.42144	-1.43981	471
-1.65856	-1.56197	-1.42144	-1.43981	471.5
-1.65856	-1.56197	-1.26999	-1.27604	472
-1.65856	-1.56197	-1.26999	-1.27604	472.5
-1.53058	-1.42508	-1.26999	-1.27604	473
-1.53058	-1.42508	-1.26999	-1.27604	473.5
-1.53058	-1.42508	-1.49098	-1.45382	474
-1.53058	-1.42508	-1.49098	-1.45382	474.5
-1.40252	-1.32704	-1.49098	-1.45382	475
-1.40252	-1.32704	-1.49098	-1.45382	475.5
-1.40252	-1.32704	-1.20486	-1.1836	476
-1.40252	-1.32704	-1.20486	-1.1836	476.5
-1.38136	-1.33271	-1.20486	-1.1836	477
-1.38136	-1.33271	-1.20486	-1.1836	477.5
-1.38136	-1.33271	-1.24577	-1.20687	478
-1.38136	-1.33271	-1.24577	-1.20687	478.5
-1.29185	-1.28327	-1.24577	-1.20687	479
-1.29185	-1.28327	-1.24577	-1.20687	479.5
-1.29185	-1.28327	-1.08086	-1.07633	480
-1.29185	-1.28327	-1.08086	-1.07633	480.5
-1.03296	-1.03559	-1.08086	-1.07633	481
-1.03296	-1.03559	-1.08086	-1.07633	481.5
-1.03296	-1.03559	-1.23172	-1.22393	482
-1.03296	-1.03559	-1.23172	-1.22393	482.5
-1.17587	-1.18952	-1.23172	-1.22393	483
-1.17587	-1.18952	-1.23172	-1.22393	483.5
-1.17587	-1.18952	-1.43472	-1.41606	484
-1.17587	-1.18952	-1.43472	-1.41606	484.5
-0.825161	-0.888692	-1.43472	-1.41606	485
-0.825161	-0.888692	-1.43472	-1.41606	485.5
-0.825161	-0.888692	-0.889543	-0.915353	486
-0.825161	-0.888692	-0.889543	-0.915353	486.5
-1.17113	-1.21902	-0.889543	-0.915353	487
-1.17113	-1.21902	-0.889543	-0.915353	487.5
-1.17113	-1.21902	-0.745891	-0.769601	488
-1.17113	-1.21902	-0.745891	-0.769601	488.5
-1.30935	-1.32012	-0.745891	-0.769601	489
-1.30935	-1.32012	-0.745891	-0.769601	489.5
-1.30935	-1.32012	-0.748793	-0.812732	490
-1.30935	-1.32012	-0.748793	-0.812732	490.5
-1.69164	-1.68435	-0.748793	-0.812732	491
-1.69164	-1.68435	-0.748793	-0.812732	491.5
-1.69164	-1.68435	-0.604747	-0.680032	492
-1.69164	-1.68435	-0.604747	-0.680032	492.5
-1.43506	-1.4657	-0.604747	-0.680032	493
-1.43506	-1.4657	-0.604747	-0.680032	493.5
-1.43506	-1.4657	-0.416779	-0.484791	494
-1.43506	-1.4657	-0.416779	-0.484791	494.5
-1.36054	-1.38621	-0.416779	-0.484791	495
-1.36054	-1.38621	-0.416779	-0.484791	495.5
-1.36054	-1.38621	-0.611202	-0.676298	496
-1.36054	-1.38621	-0.611202	-0.676298	496.5
-1.18838	-1.22583	-0.611202	-0.676298	497
-1.18838	-1.22583	-0.611202	-0.676298	497.5
-1.18838	-1.22583	-0.180388	-0.235832	498
-1.18838	-1.22583	-0.180388	-0.235832	498.5
-1.00662	-1.03126	-0.180388	-0.235832	499
-1.00662	-1.03126	-0.180388	-0.235832	499.5
-1.00662	-1.03126	-0.444598	-0.455176	500
-1.00662	-1.03126	-0.444598	-0.455176	500.5
-0.974532	-1.01058	-0.444598	-0.455176	501
-0.974532	-1.01058	-0.444598	-0.455176	501.5
-0.974532	-1.01058	-0.710387	-0.712404	502
-0.974532	-1.01058	-0.710387	-0.712404	502.5
-0.837061	-0.881537	-0.710387	-0.712404	503
-0.837061	-0.881537	-0.710387	-0.712404	503.5
-0.837061	-0.881537	-0.822125	-0.793685	504
-0.837061	-0.881537	-0.822125	-0.793685	504.5
-0.777286	-0.799195	-0.822125	-0.793685	505
-0.777286	-0.799195	-0.822125	-0.793685	505.5
-0.777286	-0.799195	-0.506512	-0.485829	506
-0.777286	-0.799195	-0.506512	-0.485829	506.5
-0.917338	-0.968086	-0.506512	-0.485829	507
-0.917338	-0.968086	-0.506512	-0.485829	507.5
-0.917338	-0.968086	-0.530107	-0.533046	508
-0.917338	-0.968086	-0.530107	-0.533046	508.5
-0.696492	-0.748377	-0.530107	-0.533046	509
-0.696492	-0.748377	-0.530107	-0.533046	509.5
-0.696492	-0.748377	-0.7411	-0.712949	510
-0.696492	-0.748377	-0.7411	-0.712949	510.5
-0.807525	-0.843455	-0.7411	-0.712949	511
-0.807525	-0.843455	-0.7411	-0.712949	511.5
-0.807525	-0.843455	-0.883059	-0.833654	512
-0.807525	-0.843455	-0.883059	-0.833654	512.5
-0.878427	-0.913695	-0.883059	-0.833654	513
-0.878427	-0.913695	-0.883059	-0.833654	513.5
-0.878427	-0.913695	-0.66617	-0.651315	514
-0.878427	-0.913695	-0.66617	-0.651315	514.5
-0.751455	-0.795903	-0.66617	-0.651315	515
-0.751455	-0.795903	-0.66617	-0.651315	515.5
-0.751455	-0.795903	-1.18734	-1.16391	516
-0.751455	-0.795903	-1.18734	-1.16391	516.5
-0.55897	-0.595537	-1.18734	-1.16391	517
-0.55897	-0.595537	-1.18734	-1.16391	517.5
-0.55897	-0.595537	-0.945896	-1.00966	518
-0.55897	-0.595537	-0.945896	-1.00966	518.5
-0.674251	-0.688192	-0.945896	-1.00966	519
-0.674251	-0.688192	-0.945896	-1.00966	519.5
-0.674251	-0.688192	-1.3506	-1.37836	520
-0.674251	-0.688192	-1.3506	-1.37836	520.5
-0.575359	-0.573553	-1.3506	-1.37836	521
-0.575359	-0.573553	-1.3506	-1.37836	521.5
-0.575359	-0.573553	-1.22607	-1.25536	522
-0.575359	-0.573553	-1.22607	-1.25536	522.5
-0.153831	-0.172033	-1.22607	-1.25536	523
-0.153831	-0.172033	-1.22607	-1.25536	523.5
-0.153831	-0.172033	-1.31158	-1.32407	524
-0.153831	-0.172033	-1.31158	-1.32407	524.5
-0.0597284	-0.0647631	-1.31158	-1.32407	525
-0.0597284	-0.0647631	-1.31158	-1.32407	525.5
-0.0597284	-0.0647631	-0.893354	-0.912863	526
-0.0597284	-0.0647631	-0.893354	-0.912863	526.5
0.161619	0.162509	-0.893354	-0.912863	527
0.161619	0.162509	-0.893354	-0.912863	527.5
0.161619	0.162509	-0.55601	-0.596187	528
0.161619	0.162509	-0.55601	-0.596187	528.5
-0.32561	-0.272683	-0.55601	-0.596187	529
-0.32561	-0.272683	-0.55601	-0.596187	529.5
-0.32561	-0.272683	-0.13695	-0.210498	530
-0.32561	-0.272683	-0.13695	-0.210498	530.5
-0.33881	-0.271186	-0.13695	-0.210498	531
-0.33881	-0.271186	-0.13695	-0.210498	531.5
-0.33881	-0.271186	-0.0948024	-0.151757	532
-0.33881	-0.271186	-0.0948024	-0.151757	532.5
-0.378458	-0.342693	-0.0948024	-0.151757	533
-0.378458	-0.342693	-0.0948024	-0.151757	533.5
-0.378458	-0.342693	-0.0489245	-0.0923462	534
-0.378458	-0.342693	-0.0489245	-0.0923462	534.5
-0.613794	-0.568138	-0.0489245	-0.0923462	535
-0.613794	-0.568138	-0.0489245	-0.0923462	535.5
-0.613794	-0.568138	-0.132056	-0.160031	536
-0.613794	-0.568138	-0.132056	-0.160031	536.5
-0.51818	-0.480033	-0.132056	-0.160031	537
-0.51818	-0.480033	-0.132056	-0.160031	537.5
-0.51818	-0.480033	-0.293047	-0.281835	538
-0.51818	-0.480033	-0.293047	-0.281835	538.5
-0.520786	-0.490464	-0.293047	-0.281835	539
-0.520786	-0.490464	-0.293047	-0.281835	539.5
-0.520786	-0.490464	-0.265803	-0.250123	540
-0.520786	-0.490464	-0.265803	-0.250123	540.5
-0.989912	-0.932658	-0.265803	-0.250123	541
-0.989912	-0.932658	-0.265803	-0.250123	541.5
-0.989912	-0.932658	-0.239071	-0.218535	542
-0.989912	-0.932658	-0.239071	-0.218535	542.5
-0.871596	-0.837223	-0.239071	-0.218535	543
-0.871596	-0.837223	-0.239071	-0.218535	543.5
-0.871596	-0.837223	-0.561018	-0.530084	544
-0.871596	-0.837223	-0.561018	-0.530084	544.5
-0.862439	-0.842957	-0.561018	-0.530084	545
-0.862439	-0.842957	-0.561018	-0.530084	545.5
-0.862439	-0.842957	-0.122698	-0.0908911	546
-0.862439	-0.842957	-0.122698	-0.0908911	546.5
-0.758476	-0.722317	-0.122698	-0.0908911	547
-0.758476	-0.722317	-0.122698	-0.0908911	547.5
-0.758476	-0.722317	-0.0473276	-0.0376543	548
-0.758476	-0.722317	-0.0473276	-0.0376543	548.5
-0.673663	-0.660044	-0.0473276	-0.0376543	549
-0.673663	-0.660044	-0.0473276	-0.0376543	549.5
-0.673663	-0.660044	0.0456334	0.0560086	550
-0.673663	-0.660044	0.0456334	0.0560086	550.5
-1.09528	-1.03928	0.0456334	0.0560086	551
-1.09528	-1.03928	0.0456334	0.0560086	551.5
-1.09528	-1.03928	-0.2412	-0.21193	552
-1.09528	-1.03928	-0.2412	-0.21193	552.5
-1.12568	-1.11697	-0.2412	-0.21193	553
-1.12568	-1.11697	-0.2412	-0.21193	553.5
-1.12568	-1.11697	-0.405725	-0.351399	554
-1.12568	-1.11697	-0.405725	-0.351399	554.5
-0.835545	-0.85603	-0.405725	-0.351399	555
-0.835545	-0.85603	-0.405725	-0.351399	555.5
-0.835545	-0.85603	-0.541662	-0.464916	556
-0.835545	-0.85603	-0.541662	-0.464916	556.5
-0.813308	-0.845236	-0.541662	-0.464916	557
-0.813308	-0.845236	-0.541662	-0.464916	557.5
-0.813308	-0.845236	-0.451768	-0.386439	558
-0.813308	-0.845236	-0.451768	-0.386439	558.5
-1.2668	-1.2678	-0.451768	-0.386439	559
-1.2668	-1.2678	-0.451768	-0.386439	559.5
-1.2668	-1.2678	-0.297893	-0.258768	560
-1.2668	-1.2678	-0.297893	-0.258768	560.5
-0.971835	-1.00236	-0.297893	-0.258768	561
-0.971835	-1.00236	-0.297893	-0.258768	561.5
-0.971835	-1.00236	-0.389101	-0.31273	562
-0.971835	-1.00236	-0.389101	-0.31273	562.5
-0.99921	-1.02801	-0.389101	-0.31273	563
-0.99921	-1.02801	-0.389101	-0.31273	563.5
-0.99921	-1.02801	-0.352327	-0.266185	564
-0.99921	-1.02801	-0.352327	-0.266185	564.5
-0.99441	-1.01372	-0.352327	-0.266185	565
-0.99441	-1.01372	-0.352327	-0.266185	565.5
-0.99441	-1.01372	0.0380005	0.0665734	566
-0.99441	-1.01372	0.0380005	0.0665734	566.5
-1.05369	-1.06005	0.0380005	0.0665734	567
-1.05369	-1.06005	0.0380005	0.0665734	567.5
-1.05369	-1.06005	0.122647	0.153528	568
-1.05369	-1.06005	0.122647	0.153528	568.5
-0.902257	-0.931718	0.122647	0.153528	569
-0.902257	-0.931718	0.122647	0.153528	569.5
-0.902257	-0.931718	0.44466	0.445902	570
-0.902257	-0.931718	0.44466	0.445902	570.5
-1.10032	-1.11097	0.44466	0.445902	571
-1.10032	-1.11097	0.44466	0.445902	571.5
-1.10032	-1.11097	0.414012	0.414232	572
-1.10032	-1.11097	0.414012	0.414232	572.5
-0.745818	-0.76071	0.414012	0.414232	573
-0.745818	-0.76071	0.414012	0.414232	573.5
-0.745818	-0.76071	0.340957	0.357118	574
-0.745818	-0.76071	0.340957	0.357118	574.5
-0.703224	-0.738484	0.340957	0.357118	575
-0.703224	-0.738484	0.340957	0.357118	575.5
-0.703224	-0.738484	0.361014	0.385155	576
-0.703224	-0.738484	0.361014	0.385155	576.5
-0.845633	-0.854872	0.361014	0.385155	577
-0.845633	-0.854872	0.361014	0.385155	577.5
-0.845633	-0.854872	0.373736	0.398451	578
-0.845633	-0.854872	0.373736	0.398451	578.5
-0.699613	-0.728136	0.373736	0.398451	579
-0.699613	-0.728136	0.373736	0.398451	579.5
-0.699613	-0.728136	0.595003	0.590793	580
-0.699613	-0.728136	0.595003	0.590793	580.5
-0.51565	-0.553146	0.595003	0.590793	581
-0.51565	-0.553146	0.595003	0.590793	581.5
-0.51565	-0.553146	0.275111	0.289298	582
-0.51565	-0.553146	0.275111	0.289298	582.5
-0.486072	-0.529157	0.275111	0.289298	583
-0.486072	-0.529157	0.275111	0.289298	583.5
-0.486072	-0.529157	0.19145	0.236015	584
-0.486072	-0.529157	0.19145	0.236015	584.5
-0.234193	-0.281957	0.19145	0.236015	585
-0.234193	-0.281957	0.19145	0.236015	585.5
-0.234193	-0.281957	-0.124323	-0.103765	586
-0.234193	-0.281957	-0.124323	-0.103765	586.5
0.234406	0.168133	-0.124323	-0.103765	587
0.234406	0.168133	-0.124323	-0.103765	587.5
0.234406	0.168133	-0.396936	-0.364998	588
0.234406	0.168133	-0.396936	-0.364998	588.5
-0.182762	-0.196794	-0.396936	-0.364998	589
-0.182762	-0.196794	-0.396936	-0.364998	589.5
-0.182762	-0.196794	-0.424616	-0.386198	590
-0.182762	-0.196794	-0.424616	-0.386198	590.5
-0.0245013	-0.0411573	-0.424616	-0.386198	591
-0.0245013	-0.0411573	-0.424616	-0.386198	591.5
-0.0245013	-0.0411573	-0.418246	-0.371043	592
-0.0245013	-0.0411573	-0.418246	-0.371043	592.5
0.257487	0.243418	-0.418246	-0.371043	593
0.257487	0.243418	-0.418246	-0.371043	593.5
0.257487	0.243418	-0.393859	-0.357952	594
0.257487	0.243418	-0.393859	-0.357952	594.5
0.319404	0.290011	-0.393859	-0.357952	595
0.319404	0.290011	-0.393859	-0.357952	595.5
0.319404	0.290011	-0.40591	-0.422399	596
0.319404	0.290011	-0.40591	-0.422399	596.5
0.0435975	0.0483309	-0.40591	-0.422399	597
0.0435975	0.0483309	-0.40591	-0.422399	597.5
0.0435975	0.0483309	-0.334884	-0.364379	598
0.0435975	0.0483309	-0.334884	-0.364379	598.5
-0.296462	-0.257324	-0.334884	-0.364379	599
-0.296462	-0.257324	-0.334884	-0.364379	599.5
-0.296462	-0.257324	0.0496845	0.00437255	600
-0.296462	-0.257324	0.0496845	0.00437255	600.5
-0.0527658	-0.0367996	0.0496845	0.00437255	601
-0.0527658	-0.0367996	0.0496845	0.00437255	601.5
-0.0527658	-0.0367996	0.106869	0.074591	602
-0.0527658	-0.0367996	0.106869	0.074591	602.5
0.257546	0.238445	0.106869	0.074591	603
0.257546	0.238445	0.106869	0.074591	603.5
0.257546	0.238445	0.0454262	-0.0258515	604
0.257546	0.238445	0.0454262	-0.0258515	604.5
0.000918693	0.0181362	0.0454262	-0.0258515	605
0.000918693	0.0181362	0.0454262	-0.0258515	605.5
0.000918693	0.0181362	0.0280614	-0.0286506	606
0.000918693	0.0181362	0.0280614	-0.0286506	606.5
-0.0423223	-0.0290164	0.0280614	-0.0286506	607
-0.0423223	-0.0290164	0.0280614	-0.0286506	607.5
-0.0423223	-0.0290164	-0.051258	-0.102117	608
-0.0423223	-0.0290164	-0.051258	-0.102117	608.5
-0.270425	-0.245588	-0.051258	-0.102117	609
-0.270425	-0.245588	-0.051258	-0.102117	609.5
-0.270425	-0.245588	-0.0260085	-0.0639398	610
-0.270425	-0.245588	-0.0260085	-0.0639398	610.5
-0.147935	-0.148209	-0.0260085	-0.0639398	611
-0.147935	-0.148209	-0.0260085	-0.0639398	611.5
-0.147935	-0.148209	-0.0341716	-0.0750698	612
-0.147935	-0.148209	-0.0341716	-0.0750698	612.5
-0.686321	-0.639643	-0.0341716	-0.0750698	613
-0.686321	-0.639643	-0.0341716	-0.0750698	613.5
-0.686321	-0.639643	-0.0129175	-0.0327397	614
-0.686321	-0.639643	-0.0129175	-0.0327397	614.5
-0.622254	-0.573694	-0.0129175	-0.0327397	615
-0.622254	-0.573694	-0.0129175	-0.0327397	615.5
-0.622254	-0.573694	-0.0698177	-0.0823735	616
-0.622254	-0.573694	-0.0698177	-0.0823735	616.5
-0.423904	-0.395305	-0.0698177	-0.0823735	617
-0.423904	-0.395305	-0.0698177	-0.0823735	617.5
-0.423904	-0.395305	0.186837	0.145515	618
-0.423904	-0.395305	0.186837	0.145515	618.5
-0.476384	-0.462181	0.186837	0.145515	619
-0.476384	-0.462181	0.186837	0.145515	619.5
-0.476384	-0.462181	0.0880511	0.0810084	620
-0.476384	-0.462181	0.0880511	0.0810084	620.5
-0.537107	-0.521254	0.0880511	0.0810084	621
-0.537107	-0.521254	0.0880511	0.0810084	621.5
-0.537107	-0.521254	0.327965	0.29949	622
-0.537107	-0.521254	0.327965	0.29949	622.5
-0.65407	-0.629015	0.327965	0.29949	623
-0.65407	-0.629015	0.327965	0.29949	623.5
-0.65407	-0.629015	-0.179116	-0.150984	624
-0.65407	-0.629015	-0.179116	-0.150984	624.5
-0.656433	-0.638057	-0.179116	-0.150984	625
-0.656433	-0.638057	-0.179116	-0.150984	625.5
-0.656433	-0.638057	-0.261992	-0.233155	626
-0.656433	-0.638057	-0.261992	-0.233155	626.5
-0.540682	-0.546908	-0.261992	-0.233155	627
-0.540682	-0.546908	-0.261992	-0.233155	627.5
-0.540682	-0.546908	-0.11697	-0.0710791	628
-0.540682	-0.546908	-0.11697	-0.0710791	628.5
-0.976609	-0.957486	-0.11697	-0.0710791	629
-0.976609	-0.957486	-0.11697	-0.0710791	629.5
-0.976609	-0.957486	0.00695028	0.0449225	630
-0.976609	-0.957486	0.00695028	0.0449225	630.5
-0.56255	-0.586024	0.00695028	0.0449225	631
-0.56255	-0.586024	0.00695028	0.0449225	631.5
-0.56255	-0.586024	0.42887	0.455788	632
-0.56255	-0.586024	0.42887	0.455788	632.5
-0.0722852	-0.130826	0.42887	0.455788	633
-0.0722852	-0.130826	0.42887	0.455788	633.5
-0.0722852	-0.130826	0.344323	0.358156	634
-0.0722852	-0.130826	0.344323	0.358156	634.5
0.251575	0.18765	0.344323	0.358156	635
0.251575	0.18765	0.344323	0.358156	635.5
0.251575	0.18765	0.203543	0.229891	636
0.251575	0.18765	0.203543	0.229891	636.5
0.295248	0.232985	0.203543	0.229891	637
0.295248	0.232985	0.203543	0.229891	637.5
0.295248	0.232985	-0.0472291	-0.0186918	638
0.295248	0.232985	-0.0472291	-0.0186918	638.5
0.309429	0.244773	-0.0472291	-0.0186918	639
0.309429	0.244773	-0.0472291	-0.0186918	639.5
0.309429	0.244773	-0.273487	-0.252438	640
0.309429	0.244773	-0.273487	-0.252438	640.5
0.370916	0.313857	-0.273487	-0.252438	641
0.370916	0.313857	-0.273487	-0.252438	641.5
0.370916	0.313857	0.0229507	0.0162536	642
0.370916	0.313857	0.0229507	0.0162536	642.5
0.720964	0.635558	0.0229507	0.0162536	643
0.720964	0.635558	0.0229507	0.0162536	643.5
0.720964	0.635558	-0.0707187	-0.081613	644
0.720964	0.635558	-0.0707187	-0.081613	644.5
1.34572	1.23934	-0.0707187	-0.081613	645
1.34572	1.23934	-0.0707187	-0.081613	645.5
1.34572	1.23934	-0.127415	-0.140597	646
1.34572	1.23934	-0.127415	-0.140597	646.5
1.27058	1.18932	-0.127415	-0.140597	647
1.27058	1.18932	-0.127415	-0.140597	647.5
1.27058	1.18932	0.281655	0.230304	648
1.27058	1.18932	0.281655	0.230304	648.5
1.61952	1.53357	0.281655	0.230304	649
1.61952	1.53357	0.281655	0.230304	649.5
1.61952	1.53357	0.0416862	0.0137236	650
1.61952	1.53357	0.0416862	0.0137236	650.5
1.62902	1.56638	0.0416862	0.0137236	651
1.62902	1.56638	0.0416862	0.0137236	651.5
1.62902	1.56638	0.386644	0.316545	652
1.62902	1.56638	0.386644	0.316545	652.5
1.71363	1.66855	0.386644	0.316545	653
1.71363	1.66855	0.386644	0.316545	653.5
1.71363	1.66855	0.185228	0.153599	654
1.71363	1.66855	0.185228	0.153599	654.5
1.89869	1.85305	0.185228	0.153599	655
1.89869	1.85305	0.185228	0.153599	655.5
1.89869	1.85305	0.5005	0.460095	656
1.89869	1.85305	0.5005	0.460095	656.5
1.53304	1.54575	0.5005	0.460095	657
1.53304	1.54575	0.5005	0.460095	657.5
1.53304	1.54575	0.632645	0.627885	658
1.53304	1.54575	0.632645	0.627885	658.5
1.35698	1.39558	0.632645	0.627885	659
1.35698	1.39558	0.632645	0.627885	659.5
1.35698	1.39558	0.317611	0.337614	660
1.35698	1.39558	0.317611	0.337614	660.5
1.32551	1.3263	0.317611	0.337614	661
1.32551	1.3263	0.317611	0.337614	661.5
1.32551	1.3263	0.396547	0.413764	662
1.32551	1.3263	0.396547	0.413764	662.5
1.13049	1.12646	0.396547	0.413764	663
1.13049	1.12646	0.396547	0.413764	663.5
1.13049	1.12646	0.733636	0.731138	664
1.13049	1.12646	0.733636	0.731138	664.5
1.07212	1.04966	0.733636	0.731138	665
1.07212	1.04966	0.733636	0.731138	665.5
1.07212	1.04966	0.828915	0.833474	666
1.07212	1.04966	0.828915	0.833474	666.5
0.80919	0.814737	0.828915	0.833474	667
0.80919	0.814737	0.828915	0.833474	667.5
0.80919	0.814737	1.11111	1.0924	668
0.80919	0.814737	1.11111	1.0924	668.5
1.27717	1.25131	1.11111	1.0924	669
1.27717	1.25131	1.11111	1.0924	669.5
1.27717	1.25131	1.02201	0.995663	670
1.27717	1.25131	1.02201	0.995663	670.5
1.15863	1.15228	1.02201	0.995663	671
1.15863	1.15228	1.02201	0.995663	671.5
1.15863	1.15228	1.18992	1.15666	672
1.15863	1.15228	1.18992	1.15666	672.5
1.32882	1.30011	1.18992	1.15666	673
1.32882	1.30011	1.18992	1.15666	673.5
1.32882	1.30011	1.22978	1.20898	674
1.32882	1.30011	1.22978	1.20898	674.5
1.30302	1.30754	1.22978	1.20898	675
1.30302	1.30754	1.22978	1.20898	675.5
1.30302	1.30754	1.09861	1.07482	676
1.30302	1.30754	1.09861	1.07482	676.5
0.752225	0.783751	1.09861	1.07482	677
0.752225	0.783751	1.09861	1.07482	677.5
0.752225	0.783751	1.40982	1.37864	678
0.752225	0.783751	1.40982	1.37864	678.5
0.784027	0.785431	1.40982	1.37864	679
0.784027	0.785431	1.40982	1.37864	679.5
0.784027	0.785431	1.37884	1.34347	680
0.784027	0.785431	1.37884	1.34347	680.5
0.613059	0.610357	1.37884	1.34347	681
0.613059	0.610357	1.37884	1.34347	681.5
0.613059	0.610357	1.3319	1.31215	682
0.613059	0.610357	1.3319	1.31215	682.5
0.670371	0.667352	1.3319	1.31215	683
0.670371	0.667352	1.3319	1.31215	683.5
0.670371	0.667352	1.75906	1.73395	684
0.670371	0.667352	1.75906	1.73395	684.5
1.03659	1.00447	1.75906	1.73395	685
1.03659	1.00447	1.75906	1.73395	685.5
1.03659	1.00447	1.72435	1.71035	686
1.03659	1.00447	1.72435	1.71035	686.5
1.10452	1.06678	1.72435	1.71035	687
1.10452	1.06678	1.72435	1.71035	687.5
1.10452	1.06678	1.95258	1.93952	688
1.10452	1.06678	1.95258	1.93952	688.5
0.884941	0.900599	1.95258	1.93952	689
0.884941	0.900599	1.95258	1.93952	689.5
0.884941	0.900599	2.07176	2.05801	690
0.884941	0.900599	2.07176	2.05801	690.5
1.37492	1.34638	2.07176	2.05801	691
1.37492	1.34638	2.07176	2.05801	691.5
1.37492	1.34638	1.5476	1.56202	692
1.37492	1.34638	1.5476	1.56202	692.5
1.72366	1.65503	1.5476	1.56202	693
1.72366	1.65503	1.5476	1.56202	693.5
1.72366	1.65503	1.40351	1.43755	694
1.72366	1.65503	1.40351	1.43755	694.5
1.44735	1.40742	1.40351	1.43755	695
1.44735	1.40742	1.40351	1.43755	695.5
1.44735	1.40742	1.47821	1.51092	696
1.44735	1.40742	1.47821	1.51092	696.5
1.45334	1.40849	1.47821	1.51092	697
1.45334	1.40849	1.47821	1.51092	697.5
1.45334	1.40849	1.87608	1.87463	698
1.45334	1.40849	1.87608	1.87463	698.5
1.43024	1.42117	1.87608	1.87463	699
1.43024	1.42117	1.87608	1.87463	699.5
1.43024	1.42117	1.57133	1.57491	700
1.43024	1.42117	1.57133	1.57491	700.5
1.21147	1.2106	1.57133	1.57491	701
1.21147	1.2106	1.57133	1.57491	701.5
1.21147	1.2106	1.80092	1.79938	702
1.21147	1.2106	1.80092	1.79938	702.5
1.02769	1.04115	1.80092	1.79938	703
1.02769	1.04115	1.80092	1.79938	703.5
1.02769	1.04115	1.6008	1.6457	704
1.02769	1.04115	1.6008	1.6457	704.5
1.21049	1.23716	1.6008	1.6457	705
1.21049	1.23716	1.6008	1.6457	705.5
1.21049	1.23716	1.26783	1.32663	706
1.21049	1.23716	1.26783	1.32663	706.5
1.60306	1.60037	1.26783	1.32663	707
1.60306	1.60037	1.26783	1.32663	707.5
1.60306	1.60037	1.21828	1.32471	708
1.60306	1.60037	1.21828	1.32471	708.5
1.31024	1.3202	1.21828	1.32471	709
1.31024	1.3202	1.21828	1.32471	709.5
1.31024	1.3202	1.32564	1.42471	710
1.31024	1.3202	1.32564	1.42471	710.5
0.923104	0.974352	1.32564	1.42471	711
0.923104	0.974352	1.32564	1.42471	711.5
0.923104	0.974352	1.06522	1.15857	712
0.923104	0.974352	1.06522	1.15857	712.5
0.974403	1.04603	1.06522	1.15857	713
0.974403	1.04603	1.06522	1.15857	713.5
0.974403	1.04603	1.16595	1.24695	714
0.974403	1.04603	1.16595	1.24695	714.5
1.05055	1.09605	1.16595	1.24695	715
1.05055	1.09605	1.16595	1.24695	715.5
1.05055	1.09605	1.10509	1.16985	716
1.05055	1.09605	1.10509	1.16985	716.5
1.43646	1.43455	1.10509	1.16985	717
1.43646	1.43455	1.10509	1.16985	717.5
1.43646	1.43455	0.665988	0.749553	718
1.43646	1.43455	0.665988	0.749553	718.5
1.19516	1.20942	0.665988	0.749553	719
1.19516	1.20942	0.665988	0.749553	719.5
1.19516	1.20942	0.65434	0.71593	720
1.19516	1.20942	0.65434	0.71593	720.5
0.967924	0.981865	0.65434	0.71593	721
0.967924	0.981865	0.65434	0.71593	721.5
0.967924	0.981865	0.508531	0.57507	722
0.967924	0.981865	0.508531	0.57507	722.5
1.03445	1.0572	0.508531	0.57507	723
1.03445	1.0572	0.508531	0.57507	723.5
1.03445	1.0572	0.534659	0.583707	724
1.03445	1.0572	0.534659	0.583707	724.5
0.620114	0.633407	0.534659	0.583707	725
0.620114	0.633407	0.534659	0.583707	725.5
0.620114	0.633407	0.359167	0.413489	726
0.620114	0.633407	0.359167	0.413489	726.5
0.57766	0.586353	0.359167	0.413489	727
0.57766	0.586353	0.359167	0.413489	727.5
0.57766	0.586353	0.374513	0.380861	728
0.57766	0.586353	0.374513	0.380861	728.5
0.141812	0.178822	0.374513	0.380861	729
0.141812	0.178822	0.374513	0.380861	729.5
0.141812	0.178822	0.343638	0.347381	730
0.141812	0.178822	0.343638	0.347381	730.5
0.559073	0.539227	0.343638	0.347381	731
0.559073	0.539227	0.343638	0.347381	731.5
0.559073	0.539227	0.24685	0.224935	732
0.559073	0.539227	0.24685	0.224935	732.5
0.588734	0.575866	0.24685	0.224935	733
0.588734	0.575866	0.24685	0.224935	733.5
0.588734	0.575866	0.510197	0.459672	734
0.588734	0.575866	0.510197	0.459672	734.5
0.734928	0.710654	0.510197	0.459672	735
0.734928	0.710654	0.510197	0.459672	735.5
0.734928	0.710654	0.406882	0.351218	736
0.734928	0.710654	0.406882	0.351218	736.5
0.818437	0.78916	0.406882	0.351218	737
0.818437	0.78916	0.406882	0.351218	737.5
0.818437	0.78916	0.893761	0.805337	738
0.818437	0.78916	0.893761	0.805337	738.5
0.765175	0.744472	0.893761	0.805337	739
0.765175	0.744472	0.893761	0.805337	739.5
0.765175	0.744472	1.0669	0.977464	740
0.765175	0.744472	1.0669	0.977464	740.5
0.599943	0.573199	1.0669	0.977464	741
0.599943	0.573199	1.0669	0.977464	741.5
0.599943	0.573199	1.15818	1.05048	742
0.599943	0.573199	1.15818	1.05048	742.5
0.452187	0.429737	1.15818	1.05048	743
0.452187	0.429737	1.15818	1.05048	743.5
0.452187	0.429737	0.794489	0.728193	744
0.452187	0.429737	0.794489	0.728193	744.5
0.460526	0.441625	0.794489	0.728193	745
0.460526	0.441625	0.794489	0.728193	745.5
0.460526	0.441625	0.80091	0.738238	746
0.460526	0.441625	0.80091	0.738238	746.5
0.236043	0.245947	0.80091	0.738238	747
0.236043	0.245947	0.80091	0.738238	747.5
0.236043	0.245947	0.741374	0.691083	748
0.236043	0.245947	0.741374	0.691083	748.5
0.714394	0.687277	0.741374	0.691083	749
0.714394	0.687277	0.741374	0.691083	749.5
0.714394	0.687277	0.769111	0.739897	750
0.714394	0.687277	0.769111	0.739897	750.5
0.41272	0.400847	0.769111	0.739897	751
0.41272	0.400847	0.769111	0.739897	751.5
0.41272	0.400847	0.763168	0.751097	752
0.41272	0.400847	0.763168	0.751097	752.5
0.211163	0.184274	0.763168	0.751097	753
0.211163	0.184274	0.763168	0.751097	753.5
0.211163	0.184274	0.972342	0.947857	754
0.211163	0.184274	0.972342	0.947857	754.5
0.0719279	0.0639843	0.972342	0.947857	755
0.0719279	0.0639843	0.972342	0.947857	755.5
0.0719279	0.0639843	1.1231	1.10184	756
0.0719279	0.0639843	1.1231	1.10184	756.5
-0.143092	-0.116409	1.1231	1.10184	757
-0.143092	-0.116409	1.1231	1.10184	757.5
-0.143092	-0.116409	0.994509	0.976532	758
-0.143092	-0.116409	0.994509	0.976532	758.5
0.0316223	0.0172599	0.994509	0.976532	759
0.0316223	0.0172599	0.994509	0.976532	759.5
0.0316223	0.0172599	0.776519	0.788395	760
0.0316223	0.0172599	0.776519	0.788395	760.5
0.143148	0.146842	0.776519	0.788395	761
0.143148	0.146842	0.776519	0.788395	761.5
0.143148	0.146842	0.806202	0.812871	762
0.143148	0.146842	0.806202	0.812871	762.5
0.141571	0.14899	0.806202	0.812871	763
0.141571	0.14899	0.806202	0.812871	763.5
0.141571	0.14899	0.295899	0.340416	764
0.141571	0.14899	0.295899	0.340416	764.5
0.209128	0.204895	0.295899	0.340416	765
0.209128	0.204895	0.295899	0.340416	765.5
0.209128	0.204895	-0.0314105	0.023287	766
0.209128	0.204895	-0.0314105	0.023287	766.5
-0.14321	-0.141972	-0.0314105	0.023287	767
-0.14321	-0.141972	-0.0314105	0.023287	767.5
-0.14321	-0.141972	0.263888	0.291849	768
-0.14321	-0.141972	0.263888	0.291849	768.5
-0.280114	-0.26678	0.263888	0.291849	769
-0.280114	-0.26678	0.263888	0.291849	769.5
-0.280114	-0.26678	0.245935	0.270837	770
-0.280114	-0.26678	0.245935	0.270837	770.5
-0.125521	-0.136244	0.245935	0.270837	771
-0.125521	-0.136244	0.245935	0.270837	771.5
-0.125521	-0.136244	0.364854	0.396634	772
-0.125521	-0.136244	0.364854	0.396634	772.5
0.0966234	0.0659227	0.364854	0.396634	773
0.0966234	0.0659227	0.364854	0.396634	773.5
0.0966234	0.0659227	0.558979	0.569813	774
0.0966234	0.0659227	0.558979	0.569813	774.5
-0.0762412	-0.13085	0.558979	0.569813	775
-0.0762412	-0.13085	0.558979	0.569813	775.5
-0.0762412	-0.13085	0.949761	0.900397	776
-0.0762412	-0.13085	0.949761	0.900397	776.5
0.0481194	0.00331442	0.949761	0.900397	777
0.0481194	0.00331442	0.949761	0.900397	777.5
0.0481194	0.00331442	0.969297	0.893529	778
0.0481194	0.00331442	0.969297	0.893529	778.5
0.321847	0.279237	0.969297	0.893529	779
0.321847	0.279237	0.969297	0.893529	779.5
0.321847	0.279237	0.662027	0.606232	780
0.321847	0.279237	0.662027	0.606232	780.5
0.504986	0.461593	0.662027	0.606232	781
0.504986	0.461593	0.662027	0.606232	781.5
0.504986	0.461593	0.0433291	0.0228699	782
0.504986	0.461593	0.0433291	0.0228699	782.5
0.807177	0.751229	0.0433291	0.0228699	783
0.807177	0.751229	0.0433291	0.0228699	783.5
0.807177	0.751229	0.0195892	-0.00966974	784
0.807177	0.751229	0.0195892	-0.00966974	784.5
0.867403	0.82369	0.0195892	-0.00966974	785
0.867403	0.82369	0.0195892	-0.00966974	785.5
0.867403	0.82369	0.0617466	0.0444646	786
0.867403	0.82369	0.0617466	0.0444646	786.5
0.890534	0.847925	0.0617466	0.0444646	787
0.890534	0.847925	0.0617466	0.0444646	787.5
0.890534	0.847925	-0.0836549	-0.0945557	788
0.890534	0.847925	-0.0836549	-0.0945557	788.5
0.95801	0.921304	-0.0836549	-0.0945557	789
0.95801	0.921304	-0.0836549	-0.0945557	789.5
0.95801	0.921304	0.0976033	0.0941467	790
0.95801	0.921304	0.0976033	0.0941467	790.5
1.00985	1.01047	0.0976033	0.0941467	791
1.00985	1.01047	0.0976033	0.0941467	791.5
1.00985	1.01047	0.309856	0.294831	792
1.00985	1.01047	0.309856	0.294831	792.5
0.641734	0.681081	0.309856	0.294831	793
0.641734	0.681081	0.309856	0.294831	793.5
0.641734	0.681081	0.0605739	0.046185	794
0.641734	0.681081	0.0605739	0.046185	794.5
0.839147	0.868993	0.0605739	0.046185	795
0.839147	0.868993	0.0605739	0.046185	795.5
0.839147	0.868993	0.228014	0.217894	796
0.839147	0.868993	0.228014	0.217894	796.5
0.561712	0.596034	0.228014	0.217894	797
0.561712	0.596034	0.228014	0.217894	797.5
0.561712	0.596034	0.255048	0.23994	798
0.561712	0.596034	0.255048	0.23994	798.5
0.785944	0.778611	0.255048	0.23994	799
0.785944	0.778611	0.255048	0.23994	799.5
0.785944	0.778611	-0.0304287	-0.00742977	800
0.785944	0.778611	-0.0304287	-0.00742977	800.5
1.04878	1.0515	-0.0304287	-0.00742977	801
1.04878	1.0515	-0.0304287	-0.00742977	801.5
1.04878	1.0515	0.0202115	0.0426723	802
1.04878	1.0515	0.0202115	0.0426723	802.5
0.777093	0.834648	0.0202115	0.0426723	803
0.777093	0.834648	0.0202115	0.0426723	803.5
0.777093	0.834648	0.219635	0.206754	804
0.777093	0.834648	0.219635	0.206754	804.5
0.693963	0.782144	0.219635	0.206754	805
0.693963	0.782144	0.219635	0.206754	805.5
0.693963	0.782144	0.149291	0.124455	806
0.693963	0.782144	0.149291	0.124455	806.5
0.84619	0.911706	0.149291	0.124455	807
0.84619	0.911706	0.149291	0.124455	807.5
0.84619	0.911706	0.654349	0.577272	808
0.84619	0.911706	0.654349	0.577272	808.5
1.20807	1.2386	0.654349	0.577272	809
1.20807	1.2386	0.654349	0.577272	809.5
1.20807	1.2386	0.753325	0.666672	810
1.20807	1.2386	0.753325	0.666672	810.5
1.12082	1.16557	0.753325	0.666672	811
1.12082	1.16557	0.753325	0.666672	811.5
1.12082	1.16557	0.557793	0.482732	812
1.12082	1.16557	0.557793	0.482732	812.5
0.929202	0.989601	0.557793	0.482732	813
0.929202	0.989601	0.557793	0.482732	813.5
0.929202	0.989601	0.762404	0.693365	814
0.929202	0.989601	0.762404	0.693365	814.5
0.870269	0.968929	0.762404	0.693365	815
0.870269	0.968929	0.762404	0.693365	815.5
0.870269	0.968929	0.678522	0.645645	816
0.870269	0.968929	0.678522	0.645645	816.5
1.18354	1.24715	0.678522	0.645645	817
1.18354	1.24715	0.678522	0.645645	817.5
1.18354	1.24715	0.440431	0.466854	818
1.18354	1.24715	0.440431	0.466854	818.5
0.604501	0.686523	0.440431	0.466854	819
0.604501	0.686523	0.440431	0.466854	819.5
0.604501	0.686523	0.295636	0.344486	820
0.604501	0.686523	0.295636	0.344486	820.5
0.823772	0.867932	0.295636	0.344486	821
0.823772	0.867932	0.295636	0.344486	821.5
0.823772	0.867932	0.20826	0.219717	822
0.823772	0.867932	0.20826	0.219717	822.5
0.771746	0.822808	0.20826	0.219717	823
0.771746	0.822808	0.20826	0.219717	823.5
0.771746	0.822808	-0.100115	-0.0235502	824
0.771746	0.822808	-0.100115	-0.0235502	824.5
0.316481	0.406301	-0.100115	-0.0235502	825
0.316481	0.406301	-0.100115	-0.0235502	825.5
0.316481	0.406301	-0.102065	-0.0347371	826
0.316481	0.406301	-0.102065	-0.0347371	826.5
0.303501	0.372372	-0.102065	-0.0347371	827
0.303501	0.372372	-0.102065	-0.0347371	827.5
0.303501	0.372372	0.222356	0.280011	828
0.303501	0.372372	0.222356	0.280011	828.5
-0.128056	-0.0441274	0.222356	0.280011	829
-0.128056	-0.0441274	0.222356	0.280011	829.5
-0.128056	-0.0441274	0.259476	0.334903	830
-0.128056	-0.0441274	0.259476	0.334903	830.5
-0.390709	-0.304527	0.259476	0.334903	831
-0.390709	-0.304527	0.259476	0.334903	831.5
-0.390709	-0.304527	0.131853	0.221941	832
-0.390709	-0.304527	0.131853	0.221941	832.5
-0.569607	-0.489129	0.131853	0.221941	833
-0.569607	-0.489129	0.131853	0.221941	833.5
-0.569607	-0.489129	0.152115	0.23	834
-0.569607	-0.489129	0.152115	0.23	834.5
-0.49283	-0.450919	0.152115	0.23	835
-0.49283	-0.450919	0.152115	0.23	835.5
-0.49283	-0.450919	-0.101266	-0.00589156	836
-0.49283	-0.450919	-0.101266	-0.00589156	836.5
-0.210483	-0.21848	-0.101266	-0.00589156	837
-0.210483	-0.21848	-0.101266	-0.00589156	837.5
-0.210483	-0.21848	-0.335407	-0.246915	838
-0.210483	-0.21848	-0.335407	-0.246915	838.5
0.00906115	-0.00840575	-0.335407	-0.246915	839
0.00906115	-0.00840575	-0.335407	-0.246915	839.5
0.00906115	-0.00840575	-0.694922	-0.594929	840
0.00906115	-0.00840575	-0.694922	-0.594929	840.5
0.222688	0.187906	-0.694922	-0.594929	841
0.222688	0.187906	-0.694922	-0.594929	841.5
0.222688	0.187906	-0.848786	-0.756728	842
0.222688	0.187906	-0.848786	-0.756728	842.5
0.179641	0.147872	-0.848786	-0.756728	843
0.179641	0.147872	-0.848786	-0.756728	843.5
0.179641	0.147872	-0.693477	-0.64246	844
0.179641	0.147872	-0.693477	-0.64246	844.5
0.234969	0.200075	-0.693477	-0.64246	845
0.234969	0.200075	-0.693477	-0.64246	845.5
0.234969	0.200075	-0.748583	-0.704427	846
0.234969	0.200075	-0.748583	-0.704427	846.5
0.449948	0.422818	-0.748583	-0.704427	847
0.449948	0.422818	-0.748583	-0.704427	847.5
0.449948	0.422818	-0.812484	-0.76184	848
0.449948	0.422818	-0.812484	-0.76184	848.5
0.710018	0.68196	-0.812484	-0.76184	849
0.710018	0.68196	-0.812484	-0.76184	849.5
0.710018	0.68196	-0.61813	-0.614884	850
0.710018	0.68196	-0.61813	-0.614884	850.5
0.594321	0.563727	-0.61813	-0.614884	851
0.594321	0.563727	-0.61813	-0.614884	851.5
0.594321	0.563727	-0.732384	-0.746878	852
0.594321	0.563727	-0.732384	-0.746878	852.5
0.823333	0.794219	-0.732384	-0.746878	853
0.823333	0.794219	-0.732384	-0.746878	853.5
0.823333	0.794219	-0.562123	-0.585948	854
0.823333	0.794219	-0.562123	-0.585948	854.5
0.570885	0.571005	-0.562123	-0.585948	855
0.570885	0.571005	-0.562123	-0.585948	855.5
0.570885	0.571005	-0.230704	-0.275385	856
0.570885	0.571005	-0.230704	-0.275385	856.5
0.508142	0.525793	-0.230704	-0.275385	857
0.508142	0.525793	-0.230704	-0.275385	857.5
0.508142	0.525793	-0.367864	-0.423806	858
0.508142	0.525793	-0.367864	-0.423806	858.5
0.551486	0.557584	-0.367864	-0.423806	859
0.551486	0.557584	-0.367864	-0.423806	859.5
0.551486	0.557584	-0.308892	-0.332887	860
0.551486	0.557584	-0.308892	-0.332887	860.5
0.692598	0.708861	-0.308892	-0.332887	861
0.692598	0.708861	-0.308892	-0.332887	861.5
0.692598	0.708861	-0.321643	-0.339258	862
0.692598	0.708861	-0.321643	-0.339258	862.5
0.369883	0.41622	-0.321643	-0.339258	863
0.369883	0.41622	-0.321643	-0.339258	863.5
0.369883	0.41622	0.0671521	0.0222546	864
0.369883	0.41622	0.0671521	0.0222546	864.5
-0.141109	-0.0559398	0.0671521	0.0222546	865
-0.141109	-0.0559398	0.0671521	0.0222546	865.5
-0.141109	-0.0559398	0.0216273	0.00101559	866
-0.141109	-0.0559398	0.0216273	0.00101559	866.5
-0.0220511	0.0168927	0.0216273	0.00101559	867
-0.0220511	0.0168927	0.0216273	0.00101559	867.5
-0.0220511	0.0168927	0.222112	0.168169	868
-0.0220511	0.0168927	0.222112	0.168169	868.5
-0.457302	-0.372171	0.222112	0.168169	869
-0.457302	-0.372171	0.222112	0.168169	869.5
-0.457302	-0.372171	0.611821	0.556252	870
-0.457302	-0.372171	0.611821	0.556252	870.5
-0.47771	-0.403941	0.611821	0.556252	871
-0.47771	-0.403941	0.611821	0.556252	871.5
-0.47771	-0.403941	0.568489	0.50522	872
-0.47771	-0.403941	0.568489	0.50522	872.5
-0.274661	-0.217516	0.568489	0.50522	873
-0.274661	-0.217516	0.568489	0.50522	873.5
-0.274661	-0.217516	0.38416	0.356162	874
-0.274661	-0.217516	0.38416	0.356162	874.5
-0.821065	-0.741664	0.38416	0.356162	875
-0.821065	-0.741664	0.38416	0.356162	875.5
-0.821065	-0.741664	0.275411	0.261452	876
-0.821065	-0.741664	0.275411	0.261452	876.5
-0.521918	-0.468369	0.275411	0.261452	877
-0.521918	-0.468369	0.275411	0.261452	877.5
-0.521918	-0.468369	0.164659	0.161665	878
-0.521918	-0.468369	0.164659	0.161665	878.5
-0.896992	-0.83487	0.164659	0.161665	879
-0.896992	-0.83487	0.164659	0.161665	879.5
-0.896992	-0.83487	0.292473	0.282724	880
-0.896992	-0.83487	0.292473	0.282724	880.5
-0.533462	-0.509018	0.292473	0.282724	881
-0.533462	-0.509018	0.292473	0.282724	881.5
-0.533462	-0.509018	0.614179	0.589317	882
-0.533462	-0.509018	0.614179	0.589317	882.5
-0.624724	-0.604856	0.614179	0.589317	883
-0.624724	-0.604856	0.614179	0.589317	883.5
-0.624724	-0.604856	0.940181	0.894816	884
-0.624724	-0.604856	0.940181	0.894816	884.5
-0.202137	-0.225458	0.940181	0.894816	885
-0.202137	-0.225458	0.940181	0.894816	885.5
-0.202137	-0.225458	0.481725	0.488126	886
-0.202137	-0.225458	0.481725	0.488126	886.5
-0.0955718	-0.113285	0.481725	0.488126	887
-0.0955718	-0.113285	0.481725	0.488126	887.5
-0.0955718	-0.113285	0.0478218	0.0958259	888
-0.0955718	-0.113285	0.0478218	0.0958259	888.5
-0.429825	-0.446477	0.0478218	0.0958259	889
-0.429825	-0.446477	0.0478218	0.0958259	889.5
-0.429825	-0.446477	0.393566	0.412508	890
-0.429825	-0.446477	0.393566	0.412508	890.5
0.116334	0.0547506	0.393566	0.412508	891
0.116334	0.0547506	0.393566	0.412508	891.5
0.116334	0.0547506	0.69141	0.68713	892
0.116334	0.0547506	0.69141	0.68713	892.5
0.0168213	-0.0438709	0.69141	0.68713	893
0.0168213	-0.0438709	0.69141	0.68713	893.5
0.0168213	-0.0438709	0.266769	0.312209	894
0.0168213	-0.0438709	0.266769	0.312209	894.5
0.314875	0.266632	0.266769	0.312209	895
0.314875	0.266632	0.266769	0.312209	895.5
0.314875	0.266632	0.155575	0.212687	896
0.314875	0.266632	0.155575	0.212687	896.5
0.615838	0.605142	0.155575	0.212687	897
0.615838	0.605142	0.155575	0.212687	897.5
0.615838	0.605142	0.0798992	0.148863	898
0.615838	0.605142	0.0798992	0.148863	898.5
0.910377	0.87824	0.0798992	0.148863	899
0.910377	0.87824	0.0798992	0.148863	899.5
0.910377	0.87824	0.52238	0.542765	900
0.910377	0.87824	0.52238	0.542765	900.5
0.732304	0.732183	0.52238	0.542765	901
0.732304	0.732183	0.52238	0.542765	901.5
0.732304	0.732183	0.710392	0.722874	902
0.732304	0.732183	0.710392	0.722874	902.5
0.63973	0.670237	0.710392	0.722874	903
0.63973	0.670237	0.710392	0.722874	903.5
0.63973	0.670237	0.815729	0.794398	904
0.63973	0.670237	0.815729	0.794398	904.5
0.506381	0.538966	0.815729	0.794398	905
0.506381	0.538966	0.815729	0.794398	905.5
0.506381	0.538966	0.884234	0.862682	906
0.506381	0.538966	0.884234	0.862682	906.5
-0.119563	-0.0420683	0.884234	0.862682	907
-0.119563	-0.0420683	0.884234	0.862682	907.5
-0.119563	-0.0420683	0.855244	0.87262	908
-0.119563	-0.0420683	0.855244	0.87262	908.5
-0.294429	-0.175509	0.855244	0.87262	909
-0.294429	-0.175509	0.855244	0.87262	909.5
-0.294429	-0.175509	1.05147	1.06349	910
-0.294429	-0.175509	1.05147	1.06349	910.5
-0.294163	-0.15407	1.05147	1.06349	911
-0.294163	-0.15407	1.05147	1.06349	911.5
-0.294163	-0.15407	0.455685	0.515057	912
-0.294163	-0.15407	0.455685	0.515057	912.5
-0.227952	-0.153625	0.455685	0.515057	913
-0.227952	-0.153625	0.455685	0.515057	913.5
-0.227952	-0.153625	0.402983	0.465063	914
-0.227952	-0.153625	0.402983	0.465063	914.5
0.0114992	0.0658193	0.402983	0.465063	915
0.0114992	0.0658193	0.402983	0.465063	915.5
0.0114992	0.0658193	0.188203	0.240857	916
0.0114992	0.0658193	0.188203	0.240857	916.5
0.0327363	0.103017	0.188203	0.240857	917
0.0327363	0.103017	0.188203	0.240857	917.5
0.0327363	0.103017	0.418919	0.451209	918
0.0327363	0.103017	0.418919	0.451209	918.5
-0.0214405	0.0319869	0.418919	0.451209	919
-0.0214405	0.0319869	0.418919	0.451209	919.5
-0.0214405	0.0319869	0.311395	0.325477	920
-0.0214405	0.0319869	0.311395	0.325477	920.5
-0.407506	-0.324984	0.311395	0.325477	921
-0.407506	-0.324984	0.311395	0.325477	921.5
-0.407506	-0.324984	0.262537	0.277263	922
-0.407506	-0.324984	0.262537	0.277263	922.5
-0.406197	-0.34397	0.262537	0.277263	923
-0.406197	-0.34397	0.262537	0.277263	923.5
-0.406197	-0.34397	0.487617	0.482626	924
-0.406197	-0.34397	0.487617	0.482626	924.5
-0.362025	-0.308508	0.487617	0.482626	925
-0.362025	-0.308508	0.487617	0.482626	925.5
-0.362025	-0.308508	0.405249	0.397853	926
-0.362025	-0.308508	0.405249	0.397853	926.5
-0.0173615	0.0194133	0.405249	0.397853	927
-0.0173615	0.0194133	0.405249	0.397853	927.5
-0.0173615	0.0194133	0.537928	0.493589	928
-0.0173615	0.0194133	0.537928	0.493589	928.5
-0.164569	-0.130641	0.537928	0.493589	929
-0.164569	-0.130641	0.537928	0.493589	929.5
-0.164569	-0.130641	0.454645	0.423273	930
-0.164569	-0.130641	0.454645	0.423273	930.5
0.209298	0.211487	0.454645	0.423273	931
0.209298	0.211487	0.454645	0.423273	931.5
0.209298	0.211487	0.447406	0.420214	932
0.209298	0.211487	0.447406	0.420214	932.5
0.44225	0.437005	0.447406	0.420214	933
0.44225	0.437005	0.447406	0.420214	933.5
0.44225	0.437005	0.570189	0.523577	934
0.44225	0.437005	0.570189	0.523577	934.5
0.382473	0.371367	0.570189	0.523577	935
0.382473	0.371367	0.570189	0.523577	935.5
0.382473	0.371367	0.715744	0.658201	936
0.382473	0.371367	0.715744	0.658201	936.5
0.185428	0.179772	0.715744	0.658201	937
0.185428	0.179772	0.715744	0.658201	937.5
0.185428	0.179772	0.402816	0.379069	938
0.185428	0.179772	0.402816	0.379069	938.5
0.723335	0.671141	0.402816	0.379069	939
0.723335	0.671141	0.402816	0.379069	939.5
0.723335	0.671141	0.140837	0.153626	940
0.723335	0.671141	0.140837	0.153626	940.5
0.570569	0.535308	0.140837	0.153626	941
0.570569	0.535308	0.140837	0.153626	941.5
0.570569	0.535308	-0.132483	-0.0725428	942
0.570569	0.535308	-0.132483	-0.0725428	942.5
0.579187	0.546096	-0.132483	-0.0725428	943
0.579187	0.546096	-0.132483	-0.0725428	943.5
0.579187	0.546096	0.145773	0.188694	944
0.579187	0.546096	0.145773	0.188694	944.5
0.787189	0.746641	0.145773	0.188694	945
0.787189	0.746641	0.145773	0.188694	945.5
0.787189	0.746641	0.275053	0.314557	946
0.787189	0.746641	0.275053	0.314557	946.5
1.05349	1.00114	0.275053	0.314557	947
1.05349	1.00114	0.275053	0.314557	947.5
1.05349	1.00114	0.62562	0.636475	948
1.05349	1.00114	0.62562	0.636475	948.5
1.20925	1.15483	0.62562	0.636475	949
1.20925	1.15483	0.62562	0.636475	949.5
1.20925	1.15483	0.590097	0.603319	950
1.20925	1.15483	0.590097	0.603319	950.5
1.4077	1.36645	0.590097	0.603319	951
1.4077	1.36645	0.590097	0.603319	951.5
1.4077	1.36645	0.605406	0.618794	952
1.4077	1.36645	0.605406	0.618794	952.5
1.26282	1.24149	0.605406	0.618794	953
1.26282	1.24149	0.605406	0.618794	953.5
1.26282	1.24149	0.666666	0.676966	954
1.26282	1.24149	0.666666	0.676966	954.5
1.11662	1.1063	0.666666	0.676966	955
1.11662	1.1063	0.666666	0.676966	955.5
1.11662	1.1063	0.590436	0.598639	956
1.11662	1.1063	0.590436	0.598639	956.5
1.16111	1.14415	0.590436	0.598639	957
1.16111	1.14415	0.590436	0.598639	957.5
1.16111	1.14415	1.06645	1.04056	958
1.16111	1.14415	1.06645	1.04056	958.5
1.31516	1.27705	1.06645	1.04056	959
1.31516	1.27705	1.06645	1.04056	959.5
1.31516	1.27705	0.825386	0.847866	960
1.31516	1.27705	0.825386	0.847866	960.5
1.2313	1.18234	0.825386	0.847866	961
1.2313	1.18234	0.825386	0.847866	961.5
1.2313	1.18234	0.753511	0.776115	962
1.2313	1.18234	0.753511	0.776115	962.5
1.5019	1.44485	0.753511	0.776115	963
1.5019	1.44485	0.753511	0.776115	963.5
1.5019	1.44485	0.519014	0.535013	964
1.5019	1.44485	0.519014	0.535013	964.5
1.53918	1.47006	0.519014	0.535013	965
1.53918	1.47006	0.519014	0.535013	965.5
1.53918	1.47006	0.904508	0.893468	966
1.53918	1.47006	0.904508	0.893468	966.5
1.32055	1.31034	0.904508	0.893468	967
1.32055	1.31034	0.904508	0.893468	967.5
1.32055	1.31034	1.10676	1.08648	968
1.32055	1.31034	1.10676	1.08648	968.5
1.06369	1.03095	1.10676	1.08648	969
1.06369	1.03095	1.10676	1.08648	969.5
1.06369	1.03095	1.3348	1.3106	970
1.06369	1.03095	1.3348	1.3106	970.5
0.757912	0.761087	1.3348	1.3106	971
0.757912	0.761087	1.3348	1.3106	971.5
0.757912	0.761087	1.66775	1.6362	972
0.757912	0.761087	1.66775	1.6362	972.5
0.916142	0.915801	1.66775	1.6362	973
0.916142	0.915801	1.66775	1.6362	973.5
0.916142	0.915801	1.84608	1.81016	974
0.916142	0.915801	1.84608	1.81016	974.5
1.2117	1.19372	1.84608	1.81016	975
1.2117	1.19372	1.84608	1.81016	975.5
1.2117	1.19372	1.59856	1.58166	976
1.2117	1.19372	1.59856	1.58166	976.5
1.05252	1.05894	1.59856	1.58166	977
1.05252	1.05894	1.59856	1.58166	977.5
1.05252	1.05894	1.30112	1.29496	978
1.05252	1.05894	1.30112	1.29496	978.5
1.41231	1.37022	1.30112	1.29496	979
1.41231	1.37022	1.30112	1.29496	979.5
1.41231	1.37022	0.849	0.878899	980
1.41231	1.37022	0.849	0.878899	980.5
1.43706	1.41466	0.849	0.878899	981
1.43706	1.41466	0.849	0.878899	981.5
1.43706	1.41466	1.26624	1.27748	982
1.43706	1.41466	1.26624	1.27748	982.5
1.02519	1.02991	1.26624	1.27748	983
1.02519	1.02991	1.26624	1.27748	983.5
1.02519	1.02991	1.59521	1.58276	984
1.02519	1.02991	1.59521	1.58276	984.5
0.930214	0.944007	1.59521	1.58276	985
0.930214	0.944007	1.59521	1.58276	985.5
0.930214	0.944007	1.35448	1.37744	986
0.930214	0.944007	1.35448	1.37744	986.5
1.08686	1.10179	1.35448	1.37744	987
1.08686	1.10179	1.35448	1.37744	987.5
1.08686	1.10179	1.30256	1.30984	988
1.08686	1.10179	1.30256	1.30984	988.5
0.836734	0.87348	1.30256	1.30984	989
0.836734	0.87348	1.30256	1.30984	989.5
0.836734	0.87348	1.01413	1.05451	990
0.836734	0.87348	1.01413	1.05451	990.5
0.726901	0.778216	1.01413	1.05451	991
0.726901	0.778216	1.01413	1.05451	991.5
0.726901	0.778216	1.0146	1.00478	992
0.726901	0.778216	1.0146	1.00478	992.5
0.559431	0.610398	1.0146	1.00478	993
0.559431	0.610398	1.0146	1.00478	993.5
0.559431	0.610398	1.48931	1.43114	994
0.559431	0.610398	1.48931	1.43114	994.5
0.388063	0.412718	1.48931	1.43114	995
0.388063	0.412718	1.48931	1.43114	995.5
0.388063	0.412718	1.07923	1.05924	996
0.388063	0.412718	1.07923	1.05924	996.5
0.710152	0.712362	1.07923	1.05924	997
0.710152	0.712362	1.07923	1.05924	997.5
0.710152	0.712362	0.865678	0.857515	998
0.710152	0.712362	0.865678	0.857515	998.5
0.786417	0.752555	0.865678	0.857515	999
0.786417	0.752555	0.865678	0.857515	999.5
[truncated: 2,601 more rows]

## Sheet: FIG_3d
with_43	w/o_43	diff
0.0227571	0.0226346	0.000122573
0.00476321	0.00456449	0.000198715
0.00812833	0.00801252	0.000115814
0.0624688	0.0625222	-5.33522e-05
-0.0264351	-0.0265359	0.000100796
-0.014028	-0.0143165	0.000288472
0.0384772	0.0382866	0.000190663
-0.0240053	-0.0237321	-0.000273248
-0.0283884	-0.0283479	-4.04899e-05
0.0195402	0.0193448	0.000195378
-0.0391297	-0.0392422	0.000112494
0.0536966	0.0537683	-7.17141e-05
0.0119835	0.0120548	-7.12654e-05
-0.0103597	-0.0102991	-6.06101e-05
-0.0371867	-0.0370939	-9.28157e-05
-0.00641253	-0.00649242	7.98916e-05
-0.0255594	-0.0255817	2.22419e-05
0.0100051	0.00991444	9.06441e-05
-0.026511	-0.0265422	3.11786e-05
-0.0200691	-0.0199295	-0.000139583
-0.0608113	-0.0606809	-0.00013037
-0.00953965	-0.00930287	-0.000236782
-0.0346278	-0.0345001	-0.000127738
0.0234716	0.0234684	3.12093e-06
0.0426801	0.0428638	-0.000183722
0.0363523	0.0364016	-4.93052e-05
0.0532543	0.0531748	7.94832e-05
0.0391135	0.0391593	-4.57982e-05
-0.0294647	-0.0293227	-0.000142043
0.0296548	0.029674	-1.91924e-05
-0.0778937	-0.0778148	-7.88593e-05
-0.0197996	-0.0199936	0.000194009
-0.0381836	-0.0380791	-0.000104531
0.0486795	0.0488782	-0.00019862
0.00903168	0.00889821	0.000133474
0.0725158	0.0726676	-0.000151895
-0.0569168	-0.0568667	-5.00908e-05
0.0662164	0.0663479	-0.0001315
-0.0197318	-0.0197442	1.23849e-05
0.0129599	0.0131184	-0.00015855
0.0106143	0.0106856	-7.13132e-05
-0.0580004	-0.0578621	-0.000138331
0.000405673	0.000309238	9.64348e-05
0.0085993	0.00866512	-6.58178e-05
0.035144	0.0350464	9.75541e-05
-0.0434904	-0.0435666	7.61755e-05
0.000893794	0.000655001	0.000238793
-0.0256899	-0.0254614	-0.000228446
-0.0347371	-0.0347583	2.11504e-05
-8.02282e-05	-6.90497e-06	-7.33232e-05
-0.00810443	-0.00819216	8.77296e-05
-0.0137825	-0.0137298	-5.27134e-05
0.00632567	0.00599697	0.000328706
-0.00226487	-0.00213201	-0.000132864
0.0317806	0.0318118	-3.12416e-05
0.0272536	0.0270603	0.000193372
0.0142943	0.0144518	-0.000157516
0.020424	0.0205559	-0.000131867
0.026206	0.0261441	6.19311e-05
0.00108978	0.00114933	-5.9553e-05
-0.011463	-0.0113571	-0.000105909
0.0350305	0.035036	-5.42627e-06
-0.00471014	-0.00473225	2.21061e-05
0.00303896	0.00313515	-9.61911e-05
0.0374599	0.0376076	-0.000147689
0.0380107	0.0380523	-4.16078e-05
0.0316846	0.0318996	-0.000215015
0.0194033	0.0195206	-0.000117309
-0.0119615	-0.0118556	-0.000105834
-0.0420254	-0.0420895	6.41294e-05
-0.0426865	-0.0428738	0.000187228
0.121892	0.12189	1.29486e-06
0.00740675	0.00740326	3.49839e-06
0.0063515	0.00647581	-0.000124313
-0.016623	-0.0166028	-2.01931e-05
0.0160668	0.0162497	-0.000182926
-0.0126301	-0.0123795	-0.000250549
-0.01317	-0.0132558	8.58588e-05
-0.0306941	-0.03076	6.59473e-05
-0.0378606	-0.0379282	6.75971e-05
-0.0628195	-0.0630424	0.000222901
-0.0359885	-0.0359682	-2.02381e-05
0.0465579	0.0466795	-0.000121629
-0.0461056	-0.0460226	-8.30308e-05
0.000768695	0.000839564	-7.08687e-05
-0.0216629	-0.0216786	1.57301e-05
-0.0254812	-0.025324	-0.000157157
0.0580729	0.0580116	6.12716e-05
-0.0297471	-0.029668	-7.91664e-05
0.0144952	0.0143134	0.000181816
-0.00393374	-0.00419364	0.000259903
0.0147589	0.0147722	-1.3273e-05
-0.0164511	-0.0164704	1.93074e-05
-0.0440978	-0.0444818	0.00038402
0.0537483	0.0536059	0.000142417
0.00840908	0.00845704	-4.79602e-05
0.0545596	0.0544942	6.54094e-05
0.0391286	0.0390241	0.000104442
-0.0292455	-0.0293018	5.63214e-05
0.00956395	0.00944655	0.000117396
0.0346067	0.0344882	0.000118502
-0.00255875	-0.00252332	-3.54299e-05
-0.00967325	-0.00982286	0.000149613
0.0362723	0.0361331	0.000139166
-0.0243816	-0.0242791	-0.000102499
-0.00667934	-0.00703166	0.000352323
0.0233351	0.0232997	3.53578e-05
0.0131966	0.0134782	-0.000281627
-0.0363225	-0.036166	-0.000156513
-0.0232813	-0.0233928	0.00011147
0.0185512	0.0183897	0.000161512
-0.0233415	-0.0232233	-0.000118129
0.0156731	0.0159482	-0.000275105
-0.00928182	-0.00940321	0.000121392
0.00432689	0.00421204	0.000114847
0.0209801	0.0208601	0.000119991
0.0112843	0.0109074	0.000376875
-0.0421495	-0.0422736	0.000124118
-0.027809	-0.0275762	-0.000232787
0.0496987	0.0496136	8.51519e-05
0.0148318	0.0148893	-5.75626e-05
-0.075995	-0.076144	0.000149027
0.000657886	0.000699474	-4.15881e-05
0.00868251	0.00864387	3.86405e-05
0.00115589	0.000921329	0.00023456
0.0262594	0.0264108	-0.000151388
0.033753	0.0335977	0.000155267
0.0269577	0.0267534	0.000204329
0.0150975	0.0150307	6.67113e-05
-0.0801256	-0.0800711	-5.44536e-05
-0.0283876	-0.0284917	0.000104086
0.0899091	0.0896625	0.000246605
0.0137495	0.0138665	-0.000116998
0.0269333	0.026863	7.03351e-05
0.0387318	0.0385334	0.000198465
-0.0255906	-0.0258717	0.000281103
0.0606133	0.0604861	0.000127209
0.005555	0.00561187	-5.68672e-05
0.0464781	0.0461335	0.000344598
0.0434079	0.0434866	-7.87001e-05
0.0549081	0.0548804	2.76451e-05
0.0240278	0.0242448	-0.000216971
0.0445678	0.0444842	8.35558e-05
0.0188214	0.0186923	0.000129031
0.0591122	0.0591373	-2.51432e-05
-0.0476205	-0.0478502	0.000229649
0.0199098	0.0199054	4.3521e-06
0.0891134	0.0890861	2.73036e-05
0.0156716	0.0157263	-5.46691e-05
0.00179563	0.0016981	9.75335e-05
0.0140414	0.0139517	8.97188e-05
0.0417607	0.0420755	-0.00031475
0.0432304	0.0434341	-0.000203681
-0.0177123	-0.0176069	-0.000105341
-0.0280778	-0.0279435	-0.000134322
-0.00508113	-0.00510036	1.92276e-05
-0.0403888	-0.0404196	3.07636e-05
-0.0509987	-0.051078	7.93417e-05
-0.0804684	-0.0802986	-0.000169869
-0.0343982	-0.0345799	0.000181642
0.0524099	0.0522921	0.00011785
-0.0281321	-0.0281768	4.46862e-05
0.0213131	0.0212826	3.04754e-05
0.00443443	0.00430717	0.000127253
-0.0265782	-0.0266563	7.81488e-05
0.00438169	0.00453809	-0.000156401
-0.0311709	-0.031056	-0.000114867
0.01431	0.0143818	-7.17289e-05
-0.0849616	-0.0846991	-0.000262502
-0.0964876	-0.0966832	0.00019554
0.059041	0.0591208	-7.97978e-05
0.0266006	0.0264877	0.000112822
0.0371155	0.0372691	-0.000153651
0.0238361	0.0240239	-0.000187724
-0.0308037	-0.0309985	0.000194842
-0.00463655	-0.00440444	-0.000232103
0.00848622	0.00825346	0.000232758
-0.0302448	-0.0300675	-0.000177325
0.0327239	0.0328822	-0.00015823
-0.0326228	-0.0325433	-7.9553e-05
-0.0593206	-0.0592318	-8.87885e-05
0.00639425	0.00647331	-7.90605e-05
0.0557212	0.0556112	0.000109975
0.0450737	0.0450737	3.45103e-08
0.0353746	0.0352985	7.6092e-05
-0.0150862	-0.0152533	0.000167118
-0.0182006	-0.0179752	-0.000225403
-0.00887305	-0.00903121	0.000158155
-0.0317453	-0.0317259	-1.94885e-05
-0.0662061	-0.0662959	8.98364e-05
0.027632	0.0275979	3.40664e-05
-0.0213613	-0.0215434	0.000182033
0.00239811	0.00229553	0.000102589
0.0565136	0.0563941	0.000119472
-0.00780068	-0.00790039	9.9708e-05
-0.000996574	-0.00107476	7.81896e-05
-0.0457377	-0.04589	0.000152248
0.0477538	0.0477876	-3.37678e-05
-0.00340364	-0.00370115	0.000297508
0.00385979	0.00409651	-0.000236721
-0.0405957	-0.0403987	-0.000196981
0.0480432	0.0479854	5.77934e-05
-0.027441	-0.0271869	-0.000254065
0.0322755	0.0323097	-3.41309e-05
-0.00663124	-0.00665831	2.70695e-05
-0.0292613	-0.0292223	-3.89549e-05
-0.0279899	-0.0281171	0.00012713
0.0139005	0.0134676	0.000432889
-0.0139029	-0.0137635	-0.000139377
-0.0176216	-0.0176831	6.14607e-05
-0.0233942	-0.0233968	2.56088e-06
0.0163178	0.0161907	0.000127107
0.0615202	0.0617183	-0.000198051
0.0198783	0.019996	-0.000117699
0.0111097	0.0110365	7.31803e-05
-0.0364465	-0.0366897	0.000243153
-0.0264028	-0.0262612	-0.00014155
-0.0109897	-0.0109511	-3.86233e-05
-0.0185791	-0.0185147	-6.43985e-05
-0.0286052	-0.0284925	-0.000112708
-5.52735e-05	0.000258658	-0.000313932
0.00459885	0.00495398	-0.000355128
0.0100697	0.0101257	-5.60035e-05
-0.0157723	-0.0156877	-8.4637e-05
0.0132357	0.0132971	-6.1396e-05
-0.00626585	-0.00636409	9.82414e-05
0.0011948	0.00114826	4.6539e-05
0.044658	0.0443918	0.00026617
0.0184353	0.0182943	0.000140923
0.0299704	0.0300702	-9.97965e-05
0.010444	0.0101672	0.000276866
0.0159	0.0160466	-0.000146608
-0.0204989	-0.0205963	9.74194e-05
-0.0306772	-0.0307234	4.6149e-05
-0.00691436	-0.00702486	0.000110503
-0.029409	-0.0295197	0.00011062
-0.0294838	-0.0294174	-6.63879e-05
0.0027781	0.00256909	0.000209015
-0.0046778	-0.00480151	0.000123708
0.00582977	0.00554348	0.000286283
0.0409935	0.0408535	0.000140009
-0.046862	-0.046472	-0.000389976
-0.0198007	-0.0198416	4.08639e-05
-0.00842225	-0.00831673	-0.000105519
-0.0199907	-0.0200785	8.77614e-05
-0.00777827	-0.00785917	8.09036e-05
0.0782741	0.0784604	-0.000186311
-0.0587664	-0.0586796	-8.67838e-05
0.0465663	0.0466169	-5.06388e-05
0.0107265	0.0104354	0.000291184
0.00762646	0.00772	-9.35438e-05
0.0352488	0.0354045	-0.000155641
-0.0446281	-0.0447413	0.000113231
-0.0224327	-0.0226553	0.000222588
-0.0169776	-0.0170801	0.000102438
0.00781439	0.00757677	0.000237618
0.0235456	0.0237787	-0.000233096
0.0651439	0.0653964	-0.000252507
-0.0291222	-0.0294071	0.000284889
-0.00591637	-0.00578504	-0.000131325
-0.0182089	-0.0181838	-2.51013e-05
0.0421909	0.042014	0.000176873
0.00416055	0.00390764	0.000252912
-0.0322743	-0.0321884	-8.58518e-05
-0.0146985	-0.0144665	-0.000232001
-0.0521445	-0.0522037	5.92483e-05
0.0133914	0.0134112	-1.97927e-05
-0.0101093	-0.0102932	0.00018388
-0.0706839	-0.0707212	3.73773e-05
0.0034037	0.00340946	-5.75811e-06
-0.021598	-0.0215506	-4.74264e-05
0.00384544	0.00389033	-4.48901e-05
0.0575333	0.0572209	0.00031244
-0.010107	-0.0100241	-8.291e-05
0.0186314	0.0187545	-0.00012312
-0.0217525	-0.0218777	0.000125211
0.0302993	0.0299821	0.000317207
0.0307585	0.0310795	-0.000320981
-0.0319899	-0.031801	-0.000188869
-0.0437029	-0.0436647	-3.82188e-05
-0.0154995	-0.0156877	0.000188271
-0.00270636	-0.00277599	6.96298e-05
0.0563835	0.0562197	0.000163809
0.00975685	0.00971198	4.48667e-05
0.0451531	0.045172	-1.8875e-05
-0.027024	-0.0269616	-6.23443e-05
0.0427552	0.0429358	-0.000180619
-0.0406755	-0.0408199	0.000144382
0.0493817	0.0493315	5.01894e-05
-0.0589811	-0.0585292	-0.000451945
-0.0517318	-0.0516098	-0.000121962
-0.0147594	-0.014708	-5.13179e-05
-0.00228213	-0.00247423	0.000192098
0.0277621	0.0277674	-5.38496e-06
-0.0171828	-0.0171618	-2.1029e-05
0.00510059	0.00535349	-0.000252906
-0.0335628	-0.033577	1.42411e-05
-0.00579765	-0.00564243	-0.000155228
-0.0107247	-0.010517	-0.000207731
-0.051361	-0.0514814	0.000120401
-0.0236657	-0.0237451	7.93967e-05
-0.0247469	-0.0249621	0.000215156
0.0563176	0.056326	-8.33023e-06
0.00772531	0.00785085	-0.000125537
-0.0275281	-0.0277371	0.000208966
-0.00280391	-0.00293471	0.000130801
0.0271092	0.0272505	-0.000141322
-0.0294743	-0.0296217	0.000147384
-0.0318337	-0.0318904	5.66921e-05
0.0310333	0.0307837	0.000249578
-0.0181232	-0.0182793	0.000156071
0.0438951	0.0439441	-4.90318e-05
-0.00139582	-0.00150878	0.000112952
0.0675391	0.0676561	-0.00011707
-0.0258245	-0.0258884	6.38541e-05
-0.0282328	-0.028253	2.02044e-05
-3.43014e-05	-2.18247e-05	-1.24768e-05
0.00422928	0.00436156	-0.000132283
0.0579868	0.0579363	5.04135e-05
-0.0289621	-0.0289705	8.3171e-06
0.0112757	0.0113311	-5.53938e-05
-0.00744422	-0.00749645	5.22237e-05
0.00684882	0.00679264	5.61767e-05
0.0724283	0.072562	-0.000133653
-0.0246292	-0.0247381	0.000108887
-0.0493814	-0.0492455	-0.000135854
-0.0286099	-0.0286296	1.97614e-05
-0.0210075	-0.0211765	0.000168992
0.0157508	0.0157543	-3.52723e-06
0.076113	0.0761088	4.18045e-06
0.0120787	0.0123295	-0.000250745
0.0639067	0.0637976	0.000109055
-0.0242969	-0.0244479	0.000150959
0.0481261	0.0481263	-2.31853e-07
0.0106021	0.0105427	5.93927e-05
0.00903648	0.00884618	0.0001903
-0.000760663	-0.000843452	8.27891e-05
-0.0754372	-0.0753125	-0.000124712
-0.0309363	-0.0309679	3.16176e-05
0.0134907	0.0134279	6.28232e-05
-0.030448	-0.0304952	4.71618e-05
0.0220438	0.0219259	0.000117938
0.00717596	0.00704564	0.000130317
0.0495767	0.0490216	0.000555123
0.0480609	0.0481121	-5.12082e-05
0.0628776	0.0628636	1.39888e-05
0.0510887	0.0511666	-7.78587e-05
0.0109899	0.0110237	-3.37678e-05
-0.0119715	-0.0119874	1.59268e-05
0.0175561	0.0175711	-1.50439e-05
0.0531368	0.0532064	-6.95809e-05
-0.0255051	-0.0254444	-6.06644e-05
0.0389892	0.0387944	0.000194726
-0.0023895	-0.00233168	-5.78132e-05
-0.0450801	-0.0449544	-0.000125675
0.0116465	0.0117115	-6.50471e-05
-0.0710153	-0.071156	0.000140702
0.0473164	0.0474392	-0.000122748
-0.0575802	-0.0578841	0.00030391
-0.00729445	-0.00724508	-4.93685e-05
-0.0468956	-0.0470303	0.000134751
0.00104026	0.000932624	0.000107634
0.0382158	0.038042	0.000173817
0.00428862	0.00432303	-3.44153e-05
0.0423702	0.0421495	0.000220723
0.0863652	0.0865271	-0.000161849
0.0417539	0.0419274	-0.000173482
-0.0469125	-0.046869	-4.35289e-05
0.0262392	0.0260153	0.000223886
0.0377247	0.0376478	7.68624e-05
0.040869	0.040856	1.303e-05
0.0222263	0.0222732	-4.68988e-05
-0.0143615	-0.0141676	-0.00019392
-0.00623914	-0.00609894	-0.000140202
-0.00255335	-0.00239264	-0.000160705
-0.0680682	-0.0682001	0.000131942
-0.0105063	-0.0104669	-3.94584e-05
0.0835008	0.0836038	-0.000102974
-0.000264259	3.21562e-05	-0.000296415
-0.107712	-0.107619	-9.33002e-05
0.0157519	0.0157677	-1.57115e-05
-0.029878	-0.0298057	-7.22928e-05
-0.0279633	-0.0280369	7.36396e-05
0.0151612	0.0150754	8.57764e-05
0.0556712	0.0556723	-1.14667e-06
0.0198131	0.0197822	3.09621e-05
-0.0324791	-0.0325682	8.91146e-05
-0.0428248	-0.0429352	0.000110366
0.005258	0.00529521	-3.72076e-05
-0.0246544	-0.0245157	-0.000138663
-0.045553	-0.0454682	-8.48088e-05
-0.00508356	-0.00509607	1.25141e-05
0.0214192	0.0211584	0.000260772
-0.0370003	-0.0370378	3.74412e-05
0.0129031	0.0130744	-0.000171265
0.0152999	0.0152861	1.38203e-05
0.0602973	0.0601271	0.000170197
0.071055	0.071075	-1.99789e-05
0.0126398	0.0123357	0.000304142
0.012975	0.0131349	-0.000159861
0.0349298	0.0346755	0.000254379
0.0221989	0.0223255	-0.000126529
0.0381467	0.0381979	-5.11827e-05
0.075525	0.0754784	4.66141e-05
0.0168046	0.0167212	8.33688e-05
0.0319232	0.0318998	2.34203e-05
-0.0363302	-0.0365043	0.000174086
-0.0229196	-0.0226899	-0.000229717
-0.0052694	-0.00527455	5.15333e-06
0.0150547	0.015353	-0.000298293
-0.0652134	-0.0650418	-0.000171589
0.0161286	0.0163537	-0.000225126
0.00406687	0.0041245	-5.76346e-05
0.0218495	0.0218957	-4.62603e-05
0.0797921	0.079546	0.000246089
-0.0451845	-0.0453986	0.000214058
-0.00604058	-0.00599225	-4.83273e-05
0.0240234	0.0240117	1.16674e-05
-0.00652326	-0.00646145	-6.18146e-05
0.0400393	0.0400578	-1.85463e-05
-0.0472565	-0.047399	0.000142526
0.0363847	0.0366271	-0.000242386
-0.0337734	-0.0337333	-4.01463e-05
-0.0580549	-0.0581393	8.44416e-05
0.0191218	0.018986	0.000135826
0.0362967	0.0363313	-3.45428e-05
0.0171174	0.0170705	4.68646e-05
-0.0102898	-0.0101866	-0.000103168
0.0517653	0.0522084	-0.000443111
0.0230347	0.0232359	-0.000201165
-0.0227034	-0.0227748	7.13732e-05
-0.00484892	-0.00485186	2.93931e-06
-0.0238713	-0.023691	-0.000180268
-0.0776943	-0.0776978	3.54273e-06
-0.0253649	-0.0252102	-0.00015467
0.038365	0.0381308	0.000234159
-0.0104536	-0.0104778	2.42826e-05
-0.00540507	-0.00529306	-0.000112015
-0.0277523	-0.0280269	0.000274609
-0.0670527	-0.0674335	0.000380847
-0.0452702	-0.0451991	-7.11221e-05
-0.0220205	-0.0218471	-0.00017343
-0.0286397	-0.0285087	-0.000131019
-0.0205188	-0.0207395	0.000220691
-0.0490909	-0.0490571	-3.37684e-05
-0.0453264	-0.0455732	0.000246806
0.0123167	0.012188	0.000128728
0.000348806	0.000594049	-0.000245243
0.0780226	0.0780047	1.78942e-05
-0.0110636	-0.0112871	0.000223514
0.0172309	0.0173051	-7.41672e-05
-0.0717682	-0.07179	2.18126e-05
-0.0184085	-0.0186526	0.000244163
-0.0065305	-0.00635141	-0.00017909
0.0107242	0.01083	-0.000105816
0.0560949	0.056304	-0.000209018
-0.064055	-0.0641588	0.000103722
-0.0195457	-0.0193528	-0.000192947
-0.0326898	-0.0326034	-8.64073e-05
-0.0618334	-0.0617203	-0.000113099
0.00385485	0.00371549	0.000139366
0.0247864	0.0246835	0.000102962
-0.0439917	-0.0439956	3.97491e-06
0.0682353	0.0685115	-0.000276186
-0.0249729	-0.0251176	0.000144768
0.0144046	0.0143467	5.78493e-05
0.015423	0.0154475	-2.45057e-05
-0.0335543	-0.0334836	-7.06183e-05
-0.0249803	-0.0248346	-0.000145735
-0.00792591	-0.00810149	0.000175578
0.0351091	0.0351208	-1.16681e-05
0.0204531	0.0204219	3.11321e-05
0.00148901	0.00157499	-8.59812e-05
-0.0512917	-0.0512206	-7.10657e-05
-0.0275006	-0.0275169	1.62776e-05
0.0421867	0.0421929	-6.20646e-06
-0.00206515	-0.00211293	4.77817e-05
-0.0176178	-0.0174708	-0.000147027
-0.000481763	-0.000491096	9.33347e-06
-0.0264652	-0.0266421	0.000176874
-0.0129517	-0.0128645	-8.71808e-05
0.0666732	0.0664484	0.000224896
0.00266148	0.00271212	-5.06378e-05
0.0361046	0.0361192	-1.4603e-05
0.0592164	0.0590409	0.000175569
0.0240399	0.0238826	0.000157314
0.0361692	0.0364441	-0.00027486
0.0205875	0.0207028	-0.000115318
-0.0271255	-0.0272973	0.000171726
-0.0100326	-0.0098281	-0.000204491
-0.0136546	-0.0135693	-8.53381e-05
0.0466043	0.0467129	-0.000108621
-0.0127833	-0.0126567	-0.000126604
0.0167784	0.0169578	-0.000179396
-0.0112272	-0.0108198	-0.000407461
0.0150928	0.0154268	-0.000334066
-0.00167418	-0.00132183	-0.00035235
0.00276923	0.00279494	-2.57092e-05
-0.00693192	-0.00739855	0.000466631
-0.0614	-0.0613328	-6.71584e-05
-0.057794	-0.057759	-3.50011e-05
0.0140237	0.0142187	-0.00019491
0.0146282	0.0143189	0.000309233
-0.0111095	-0.0112055	9.60169e-05
0.017506	0.0174323	7.37153e-05
0.0295502	0.0296472	-9.70005e-05
-0.0222431	-0.0223268	8.37085e-05
0.0984538	0.0986437	-0.000189926
-0.000356192	-0.000433612	7.74202e-05
0.0238101	0.0238139	-3.83883e-06
-0.0343341	-0.0343378	3.71698e-06
0.0116415	0.0115974	4.41558e-05
0.0124929	0.0125951	-0.000102191
-0.014148	-0.01429	0.000142005
0.0145753	0.0143497	0.000225568
-0.0435778	-0.0436917	0.000113879
0.0474088	0.0476016	-0.000192876
-0.0454277	-0.0453821	-4.56207e-05
0.000363993	0.000449017	-8.50231e-05
-0.0449667	-0.0449755	8.84596e-06
0.0150613	0.0151393	-7.79647e-05
0.042927	0.042754	0.000172919
-0.013239	-0.0131521	-8.685e-05
-0.0176804	-0.0174561	-0.000224327
0.047087	0.0469506	0.000136331
0.023194	0.0233422	-0.000148155
0.0365005	0.0364819	1.85946e-05
0.0329667	0.0328883	7.84191e-05
-0.00980973	-0.00962581	-0.000183924
0.0218768	0.0216991	0.000177688
-0.00532837	-0.00556397	0.000235599
0.0030583	0.00333032	-0.000272022
0.0810143	0.0808114	0.000202941
-0.0279791	-0.027972	-7.04267e-06
0.00166917	0.00150867	0.000160505
-0.0653477	-0.0652958	-5.18799e-05
0.0295138	0.0293994	0.000114406
0.0847838	0.0845437	0.000240161
-0.0256871	-0.0256265	-6.05109e-05
-0.000877298	-0.000873787	-3.51177e-06
0.0655923	0.0656565	-6.42711e-05
-0.00235014	-0.00260723	0.000257087
-0.0184597	-0.0188393	0.000379673
-0.0471435	-0.0471754	3.19056e-05
0.00251309	0.00245135	6.17386e-05
0.0359991	0.035847	0.000152193
0.0391779	0.039179	-1.05051e-06
0.0265882	0.0266849	-9.66204e-05
0.0696228	0.0695172	0.000105566
-0.0940008	-0.094021	2.01574e-05
0.0443252	0.0443557	-3.05181e-05
-0.0196224	-0.0196668	4.44099e-05
-0.0543059	-0.0543553	4.9457e-05
0.0273545	0.0273024	5.21126e-05
-0.00449184	-0.00442716	-6.46753e-05
-0.00867446	-0.00887797	0.00020351
-0.005472	-0.00548235	1.03522e-05
0.0350766	0.0350532	2.34431e-05
-0.0482345	-0.0480194	-0.000215184
-0.0156211	-0.0155577	-6.34191e-05
-0.00376663	-0.00348104	-0.000285586
-0.0218355	-0.0219616	0.000126153
0.017337	0.0171778	0.000159258
0.0113495	0.0112943	5.52242e-05
-0.0025706	-0.00254606	-2.45356e-05
-0.0391886	-0.0392898	0.000101174
-0.0215051	-0.0216659	0.000160806
-0.00162528	-0.00148623	-0.000139055
0.0717735	0.0715337	0.000239762
-0.0721677	-0.0720256	-0.000142106
0.0201425	0.0202898	-0.000147384
0.0116831	0.01164	4.30827e-05
-0.01089	-0.0107734	-0.000116627
-0.0214089	-0.021244	-0.000164952
0.0512129	0.0513435	-0.000130619
-0.0307158	-0.0304707	-0.000245064
0.0355821	0.0356466	-6.44636e-05
-0.0294483	-0.0296266	0.000178344
-0.0135702	-0.0134994	-7.08316e-05
-0.0692476	-0.0692758	2.82352e-05
-0.0346047	-0.0346411	3.63804e-05
0.0263395	0.0262157	0.000123734
-0.0445184	-0.0447899	0.000271449
-0.0341775	-0.0343775	0.000199938
0.0260499	0.0260555	-5.55843e-06
0.0388067	0.0387556	5.11074e-05
-0.0343659	-0.0345734	0.000207517
0.0216063	0.0212965	0.000309827
-0.0267283	-0.0268382	0.000109936
-0.00293328	-0.00283134	-0.000101944
-0.0547134	-0.055054	0.000340578
0.0374707	0.0373833	8.7396e-05
-0.0205486	-0.0204204	-0.000128244
-0.0166277	-0.0164504	-0.000177267
-0.0233682	-0.0235754	0.000207204
-0.0598768	-0.0597992	-7.7582e-05
0.0436957	0.0434803	0.000215356
-0.0144913	-0.0147539	0.000262586
0.0135283	0.0135064	2.19555e-05
0.0151047	0.0148966	0.000208068
0.0157324	0.0157103	2.21187e-05
0.0574414	0.0575512	-0.00010983
0.0145533	0.0144986	5.46339e-05
0.0132183	0.0130867	0.000131569
-0.0269358	-0.0269802	4.44193e-05
0.0620395	0.0618939	0.00014554
-0.0307563	-0.0307444	-1.19177e-05
-0.041527	-0.0417634	0.00023646
-0.0579976	-0.0576995	-0.000298008
0.00625949	0.0060599	0.000199591
-0.0156005	-0.0156885	8.794e-05
-0.0127348	-0.0126108	-0.000123976
-0.015376	-0.0152859	-9.0049e-05
-0.0237799	-0.0239619	0.000182035
-0.0065808	-0.00698218	0.000401381
-0.0389115	-0.0386854	-0.000226094
-0.0015762	-0.00148168	-9.45197e-05
0.0461703	0.0460413	0.000128983
0.0264283	0.0265509	-0.000122592
-0.0703563	-0.0702952	-6.1027e-05
-0.0141949	-0.0142052	1.02749e-05
0.0239414	0.0237934	0.000148001
-0.0709326	-0.0709229	-9.65826e-06
-0.0549952	-0.0549995	4.34369e-06
-0.00218114	-0.00218907	7.92996e-06
-0.0633163	-0.0632331	-8.32505e-05
0.0589984	0.0591604	-0.000162001
0.0432631	0.0430548	0.000208359
-0.0291297	-0.0292205	9.07964e-05
0.0074895	0.00751329	-2.37817e-05
0.0134495	0.0132083	0.000241132
-0.0393524	-0.0393139	-3.85502e-05
-0.0105153	-0.0103936	-0.000121664
-0.00209018	-0.0019559	-0.000134278
-0.0904865	-0.0905409	5.43925e-05
0.0209135	0.0210957	-0.00018222
0.0442125	0.0442985	-8.59751e-05
0.0633449	0.0631655	0.000179432
0.0288111	0.0292184	-0.000407312
-0.0228896	-0.0228111	-7.84518e-05
-0.0115323	-0.0115112	-2.11162e-05
0.0111718	0.0111006	7.11663e-05
0.0264779	0.0267043	-0.00022638
-0.0302799	-0.0303476	6.76874e-05
-0.0655229	-0.0653319	-0.000191043
-0.0493912	-0.0491409	-0.000250304
-0.0877711	-0.0879942	0.000223081
0.036958	0.036971	-1.30391e-05
-0.000880306	-0.00089503	1.47241e-05
0.0164897	0.0163197	0.000169936
0.000833011	0.000847503	-1.44916e-05
0.0142925	0.0143494	-5.68667e-05
-0.0301035	-0.0300637	-3.97534e-05
0.0609258	0.0609908	-6.49526e-05
0.0153076	0.0151654	0.000142188
-0.0718653	-0.0719062	4.08844e-05
-0.00361337	-0.00358783	-2.55435e-05
-0.0213691	-0.0216027	0.000233668
0.00132908	0.0013535	-2.44161e-05
-0.00950362	-0.0096094	0.000105781
0.0411019	0.0410278	7.40905e-05
0.097254	0.0972569	-2.93107e-06
-0.0106926	-0.0109622	0.000269598
-0.0225571	-0.0225899	3.27866e-05
0.0298121	0.0297338	7.82088e-05
0.00561377	0.00547405	0.000139716
0.0476925	0.047902	-0.000209459
-0.0698004	-0.0695166	-0.000283783
0.0128935	0.0129013	-7.79536e-06
0.00524712	0.00537356	-0.000126434
-0.038414	-0.0383007	-0.000113295
0.0866779	0.0865133	0.000164557
0.0448557	0.0450028	-0.000147142
0.0198406	0.0198697	-2.91152e-05
0.00689191	0.00682458	6.73375e-05
0.00485928	0.00506493	-0.000205653
0.0462765	0.0462006	7.5863e-05
0.0380215	0.0379099	0.000111562
-0.00969853	-0.00945835	-0.000240185
-0.0345628	-0.0341325	-0.000430296
-0.00272086	-0.00246326	-0.000257608
0.0172513	0.0175777	-0.00032637
-0.0539747	-0.0541026	0.000127845
-0.0239763	-0.024191	0.000214685
-0.00647888	-0.00664882	0.000169947
0.0245733	0.0246435	-7.02063e-05
-0.014165	-0.0145543	0.000389362
-0.0167874	-0.0169155	0.000128078
0.0454879	0.04544	4.7886e-05
-0.0449286	-0.044856	-7.25792e-05
-0.0061539	-0.00623651	8.26099e-05
-0.0881536	-0.0881059	-4.7752e-05
-0.0334903	-0.0335299	3.95686e-05
-0.00422797	-0.00412751	-0.000100461
0.00970894	0.00965423	5.47107e-05
-0.0489206	-0.0487091	-0.000211472
0.0684671	0.0684976	-3.04488e-05
0.0555458	0.0552644	0.000281414
-0.0254508	-0.0255087	5.78723e-05
0.00917437	0.00944463	-0.000270265
-0.00429831	-0.00423486	-6.34484e-05
-0.0295125	-0.0295418	2.92317e-05
0.0294919	0.0296028	-0.00011088
-0.0344655	-0.0341541	-0.000311436
0.0256171	0.0253562	0.000260894
0.0307794	0.0307522	2.71491e-05
-0.0691741	-0.0690957	-7.84138e-05
0.030371	0.0304078	-3.67726e-05
0.0421103	0.0422702	-0.000159864
-0.00159008	-0.0017998	0.000209718
-0.0141907	-0.0142146	2.3935e-05
0.0208506	0.0209468	-9.62571e-05
0.0976883	0.0975692	0.000119104
0.0554518	0.055542	-9.01792e-05
-0.0267012	-0.0266149	-8.6325e-05
-0.00756718	-0.00783064	0.000263458
0.0684372	0.0681071	0.00033006
0.0230366	0.0230562	-1.95967e-05
-0.0191368	-0.0191223	-1.4506e-05
-0.0424494	-0.0424035	-4.59375e-05
-0.0328124	-0.0327076	-0.00010482
-0.00516901	-0.00545352	0.000284507
0.0120524	0.012275	-0.000222589
0.00346896	0.00352103	-5.20703e-05
-0.0379189	-0.0376247	-0.000294143
-0.0574379	-0.0575295	9.15791e-05
0.0323554	0.0325048	-0.000149417
-0.0589168	-0.0589607	4.39165e-05
-0.02431	-0.0244057	9.5717e-05
-0.0360364	-0.0359899	-4.65087e-05
-0.0131831	-0.0131359	-4.72159e-05
0.0544657	0.0546177	-0.000151951
0.019817	0.0197602	5.6829e-05
-0.0210658	-0.0209428	-0.000122959
0.0246805	0.0246865	-5.99446e-06
0.047508	0.0473664	0.000141603
-0.00854507	-0.00865928	0.000114203
-0.047174	-0.0471468	-2.71697e-05
0.0336784	0.033752	-7.36438e-05
-0.00193944	-0.00192537	-1.40651e-05
-0.0152219	-0.0152647	4.27369e-05
-0.0101172	-0.01015	3.2735e-05
-0.0178704	-0.017681	-0.000189397
0.0061999	0.00641865	-0.000218744
0.0311555	0.0310947	6.08042e-05
0.0083099	0.00830891	9.90117e-07
-0.00286452	-0.00267994	-0.000184587
-0.028193	-0.0283523	0.000159257
0.00474668	0.00471104	3.56401e-05
-0.0081121	-0.00825554	0.000143439
0.00592738	0.00610723	-0.000179846
0.0637603	0.06401	-0.000249718
0.0196989	0.0197645	-6.56144e-05
0.0433118	0.0434627	-0.000150846
0.0137211	0.0137688	-4.76466e-05
0.0398479	0.0394875	0.000360387
-0.0737381	-0.0737176	-2.04437e-05
0.0200792	0.0200218	5.73179e-05
0.06907	0.0691345	-6.44709e-05
0.0206624	0.020675	-1.25436e-05
0.010985	0.0113142	-0.000329132
0.0492411	0.0488809	0.000360188
-0.0004414	-0.000414542	-2.6858e-05
-0.00178983	-0.00157351	-0.000216318
-0.0614666	-0.0613719	-9.46775e-05
-0.0158378	-0.0156406	-0.000197221
-0.0321811	-0.0322967	0.000115605
0.00867564	0.00868035	-4.70733e-06
0.0919442	0.0918318	0.000112412
0.0224591	0.022315	0.000144084
-0.0168644	-0.0169376	7.31635e-05
-0.0663567	-0.0661768	-0.00017997
-0.000500784	-0.000458931	-4.18528e-05
0.00655915	0.00658377	-2.46222e-05
0.0188587	0.0189645	-0.000105812
-0.043936	-0.0440481	0.000112069
-0.0459745	-0.0459777	3.15649e-06
0.0312025	0.0312694	-6.69608e-05
0.0346017	0.0346135	-1.17964e-05
0.0390241	0.03903	-5.89554e-06
0.00532848	0.00518258	0.000145902
-0.000597972	-0.000529343	-6.86292e-05
-0.0425504	-0.0425579	7.53671e-06
-0.0389285	-0.0390043	7.5828e-05
0.00272686	0.00236484	0.000362021
0.0135315	0.0137589	-0.000227353
-0.00343282	-0.00345622	2.34083e-05
0.0220002	0.0218467	0.00015343
-0.00869603	-0.00855584	-0.000140189
-0.0482916	-0.0479386	-0.000353026
-0.0198496	-0.0197531	-9.64983e-05
-0.0386475	-0.0387643	0.000116825
0.024371	0.0243179	5.31504e-05
0.0488661	0.0489306	-6.45403e-05
0.0205531	0.0204109	0.000142164
-0.0331833	-0.0330298	-0.00015352
0.0562527	0.0565018	-0.000249107
0.00189452	0.00204661	-0.000152097
-0.00852862	-0.00857321	4.45863e-05
0.000493869	0.000545567	-5.16979e-05
0.00217204	0.00227791	-0.00010587
-0.00132014	-0.00118125	-0.000138884
0.0242196	0.0244445	-0.000224848
-0.0741747	-0.074252	7.72579e-05
0.0178941	0.018056	-0.000161909
-0.0372634	-0.0372914	2.79231e-05
-0.0046599	-0.00462141	-3.84895e-05
-0.0461022	-0.0462045	0.000102327
-0.0380743	-0.0381168	4.24817e-05
0.0357106	0.0358681	-0.000157528
-0.0292576	-0.0291803	-7.73025e-05
-0.0181793	-0.0182076	2.83009e-05
0.0057148	0.00579101	-7.62062e-05
-0.00971772	-0.00963877	-7.89542e-05
0.06078	0.060467	0.000312964
0.0227293	0.022864	-0.000134701
0.0396063	0.0397182	-0.000111977
-0.00474928	-0.00482132	7.20379e-05
0.00171642	0.00187652	-0.000160103
-0.0612752	-0.0612387	-3.65362e-05
0.0106486	0.0106706	-2.2055e-05
-0.0194701	-0.0194581	-1.19661e-05
-0.0447501	-0.0449973	0.000247264
-2.03256e-05	0.000102272	-0.000122598
0.0812589	0.0814233	-0.000164416
-0.0146074	-0.0144574	-0.000149981
0.00893371	0.00889482	3.88886e-05
0.025138	0.0251402	-2.11998e-06
0.0514182	0.0512911	0.000127178
0.0210376	0.0212287	-0.000191111
-0.0456529	-0.0456919	3.90214e-05
-0.0520895	-0.0520955	5.94962e-06
-0.0581431	-0.0580487	-9.43251e-05
-0.04587	-0.0456813	-0.000188742
0.0419794	0.0419201	5.92194e-05
0.0294837	0.0294638	1.99211e-05
0.00117716	0.000962795	0.000214368
-0.0435673	-0.0432689	-0.000298405
0.0240303	0.0240422	-1.18177e-05
-0.0481768	-0.0481411	-3.57358e-05
0.0303599	0.0303083	5.1563e-05
0.0214734	0.0216452	-0.000171862
0.0354927	0.0357283	-0.000235577
0.0620325	0.0619929	3.95565e-05
0.0021218	0.00200324	0.000118566
0.0287321	0.0288022	-7.01256e-05
0.0214482	0.0215301	-8.1895e-05
0.0311978	0.0310794	0.000118386
-0.0105229	-0.01054	1.7069e-05
-0.011633	-0.0118151	0.000182073
0.0488908	0.0489532	-6.23606e-05
-0.00737146	-0.00736733	-4.12881e-06
-0.0238729	-0.0240672	0.000194314
-0.0428667	-0.0430687	0.000202041
0.0257474	0.0257219	2.55095e-05
0.000909072	0.000677718	0.000231355
-0.0233983	-0.0236035	0.000205265
-0.00249332	-0.0024961	2.78005e-06
0.003129	0.00336828	-0.00023928
0.0532729	0.0530383	0.000234554
-0.00459656	-0.00475463	0.000158067
-0.0750026	-0.075016	1.33927e-05
-0.0421465	-0.042045	-0.000101473
-0.0184222	-0.0184455	2.32742e-05
0.0124217	0.0121989	0.00022281
0.0152849	0.0152424	4.25703e-05
0.0118595	0.0118478	1.17457e-05
-0.0655932	-0.0656837	9.04344e-05
0.0553343	0.0551445	0.000189845
-0.0201295	-0.0201176	-1.19021e-05
-0.0147731	-0.0148013	2.81369e-05
0.00410873	0.00391095	0.000197774
0.000603766	0.000848109	-0.000244342
-0.055111	-0.0552326	0.00012161
0.00473852	0.00465611	8.24073e-05
-0.0479396	-0.0479069	-3.26593e-05
0.0209705	0.0208795	9.09444e-05
0.0168057	0.0167307	7.49693e-05
0.00996839	0.00993145	3.69403e-05
0.029729	0.0296928	3.62552e-05
0.039859	0.0400599	-0.000200814
0.0356575	0.035629	2.85609e-05
0.0174114	0.0173485	6.29123e-05
-0.0762291	-0.0763497	0.000120648
0.0293009	0.0289981	0.00030277
0.0222026	0.022274	-7.1403e-05
0.0106434	0.0103535	0.000289926
-0.03793	-0.0379511	2.10291e-05
-0.0352873	-0.0353723	8.49304e-05
0.0129153	0.0129348	-1.94991e-05
0.0278531	0.0278725	-1.93786e-05
0.0656176	0.0654898	0.000127779
0.0149748	0.015088	-0.000113117
0.00208231	0.00239287	-0.000310559
-0.00950437	-0.00951653	1.21617e-05
-0.00806739	-0.00827258	0.0002052
0.0234751	0.0232107	0.00026448
-0.0266475	-0.0267491	0.000101616
-0.0314577	-0.0314072	-5.05359e-05
-0.00265468	-0.0026063	-4.83799e-05
0.0731207	0.0732565	-0.00013583
-0.0642806	-0.0644855	0.00020491
-0.0381712	-0.0383855	0.000214282
0.0292534	0.0292458	7.61751e-06
-0.014894	-0.014981	8.69531e-05
-0.00375467	-0.0037675	1.28377e-05
-0.00426167	-0.00436753	0.000105858
-0.00333034	-0.0032282	-0.000102143
0.0157215	0.0156662	5.5328e-05
-0.0631256	-0.0630558	-6.98375e-05
0.0106186	0.0105237	9.48384e-05
-0.00161338	-0.00173477	0.000121389
-0.00806402	-0.00792705	-0.00013697
0.0405083	0.0407151	-0.000206741
0.0229115	0.0230207	-0.000109177
-0.00352314	-0.00365701	0.000133872
0.0806375	0.0806451	-7.65691e-06
-0.0133093	-0.0130376	-0.000271712
0.0514789	0.0514366	4.22859e-05
0.035582	0.0356353	-5.32927e-05
0.00197716	0.002026	-4.88373e-05
0.0235531	0.0235056	4.75313e-05
0.0157079	0.015801	-9.30929e-05
0.0120872	0.0121701	-8.28922e-05
-0.0788484	-0.0788494	1.01872e-06
-0.0829026	-0.083089	0.000186361
-0.0251551	-0.0253061	0.000151002
0.0372446	0.0375621	-0.000317508
0.0202074	0.0201747	3.27433e-05
0.0398426	0.0398637	-2.11004e-05
0.025817	0.0257657	5.12756e-05
0.0193636	0.0194688	-0.000105191
-0.0270794	-0.027208	0.000128644
0.0883697	0.0886057	-0.000236005
-0.00844061	-0.0083396	-0.000101005
0.0190617	0.0192387	-0.000176992
-0.0575225	-0.0574119	-0.000110542
0.00361274	0.00378922	-0.00017648
-0.0406846	-0.0408559	0.000171286
0.0280327	0.0280716	-3.8868e-05
0.0062893	0.00621107	7.82324e-05
0.0471912	0.047383	-0.00019185
-0.0370697	-0.0370931	2.33804e-05
0.0718664	0.0717832	8.32329e-05
0.0396321	0.0393097	0.000322419
-0.0212061	-0.0215378	0.000331775
0.0239065	0.0236827	0.000223737
0.0545468	0.0544852	6.15811e-05
-0.00856364	-0.00880546	0.000241816
0.0720254	0.0721474	-0.000121934
-0.00860651	-0.00857831	-2.82079e-05
0.059379	0.0598766	-0.000497511
-0.0458668	-0.0458563	-1.04452e-05
-0.0743102	-0.0742934	-1.67563e-05
-0.0329386	-0.0329714	3.27766e-05
0.017782	0.0178846	-0.000102604
-0.0651901	-0.0651369	-5.32508e-05
0.0120316	0.0120034	2.81903e-05
0.0539838	0.0543903	-0.000406423
0.0320592	0.0322243	-0.000165018
0.0300817	0.0300309	5.08101e-05
0.0239092	0.0238643	4.49225e-05
-0.0522997	-0.0524502	0.0001505
-0.0295738	-0.029575	1.22064e-06
0.0833705	0.083375	-4.47195e-06
0.0137288	0.0135625	0.0001663
-0.0202201	-0.0201281	-9.20677e-05
0.020163	0.0197686	0.000394411
0.014272	0.0142879	-1.59303e-05
0.0386803	0.038743	-6.27241e-05
-0.0493143	-0.0492601	-5.42145e-05
0.0182637	0.0182926	-2.89394e-05
0.0535354	0.0534755	5.99128e-05
0.0909117	0.0909778	-6.60933e-05
0.0479474	0.04776	0.000187433
0.0222381	0.0221266	0.000111523
0.0154917	0.0154242	6.75718e-05
-0.024017	-0.0241447	0.000127794
0.0152092	0.0152821	-7.28737e-05
-0.0281995	-0.0282301	3.05603e-05
0.0195729	0.0197262	-0.000153293
-0.0284661	-0.0284024	-6.36768e-05
-0.0242599	-0.0244696	0.000209743
-0.0192486	-0.0190635	-0.000185035
0.00140668	0.00150181	-9.5135e-05
-0.0163537	-0.0165115	0.000157802
-0.05145	-0.0511071	-0.000342842
0.0252044	0.0252826	-7.81768e-05
-0.0304423	-0.0304107	-3.16388e-05
0.0430636	0.0428164	0.000247214
-0.0681656	-0.0681298	-3.57275e-05
-0.0137964	-0.0138992	0.000102781
0.0255078	0.0252851	0.000222727
-0.00954869	-0.00960167	5.29841e-05
-0.0294094	-0.0294054	-4.04507e-06
0.0260624	0.0258913	0.000171046
-0.00903524	-0.00898632	-4.89236e-05
-0.026649	-0.0267856	0.000136582
-0.0127935	-0.0127628	-3.07363e-05
0.0329287	0.0327201	0.000208622
-0.0216612	-0.0216033	-5.7966e-05
0.071588	0.0716488	-6.07696e-05
0.0165478	0.0163811	0.000166673
0.023971	0.02381	0.000160949
-0.0145623	-0.0142614	-0.000300851
0.0960421	0.0958331	0.000208989
0.0137575	0.0137153	4.21804e-05
-0.0315665	-0.031477	-8.94707e-05
-0.0220805	-0.0221717	9.1174e-05
-0.0478413	-0.0475848	-0.000256428
0.0101568	0.0101733	-1.649e-05
-0.0666225	-0.0665552	-6.7281e-05
0.0593319	0.0591529	0.00017903
-0.0280822	-0.0283625	0.000280298
0.00945112	0.00962051	-0.000169395
0.0207984	0.0207053	9.31203e-05
0.0480886	0.0480847	3.87974e-06
0.0322357	0.0323983	-0.000162572
0.0366309	0.0366432	-1.22767e-05
-0.119599	-0.119836	0.000236817
-0.0473257	-0.047264	-6.16927e-05
-0.0480689	-0.0480431	-2.58193e-05
0.0662945	0.0663907	-9.61913e-05
0.00985003	0.00983878	1.12465e-05
0.0515214	0.0512602	0.000261207
-0.0394543	-0.0394034	-5.09094e-05
-0.0398928	-0.0398671	-2.57337e-05
-0.0332065	-0.0332483	4.17045e-05
-0.0200674	-0.0199288	-0.000138528
0.0124472	0.0123667	8.04634e-05
-0.0384872	-0.0384538	-3.33372e-05
-0.00953936	-0.00960318	6.38229e-05
-0.0192434	-0.0192033	-4.00716e-05
-0.00892779	-0.00878921	-0.000138574
-0.0356293	-0.0356733	4.39597e-05
0.0116518	0.0115034	0.000148437
-0.0306775	-0.0305121	-0.000165369
0.00320473	0.00285698	0.000347753
0.00082518	0.000887899	-6.27187e-05
-0.0268036	-0.0268344	3.0721e-05
-0.0365655	-0.0364938	-7.16929e-05
0.0179043	0.01768	0.000224271
-0.00664469	-0.00653466	-0.00011003
0.0154407	0.0151617	0.000279021
0.0495002	0.0494695	3.07459e-05
0.00559327	0.00531138	0.000281895
-0.0757896	-0.0760465	0.000256839
-0.00429657	-0.00449741	0.000200836
0.0164429	0.0165344	-9.14586e-05
-0.0878822	-0.0877764	-0.000105819
0.0101848	0.0100799	0.000104975
-0.0931461	-0.0931849	3.88051e-05
-0.0448806	-0.0447865	-9.40681e-05
0.01359	0.0135327	5.72492e-05
0.00525091	0.00526323	-1.23113e-05
0.0185227	0.0186971	-0.000174348
0.0381556	0.0380958	5.98584e-05
0.0556177	0.0558064	-0.000188773
0.00893923	0.00886476	7.44724e-05
-0.0120639	-0.0119908	-7.30852e-05
-0.0694191	-0.0693573	-6.18013e-05
0.0507128	0.0508699	-0.000157095
-0.000188093	-0.000277863	8.97699e-05
0.0291119	0.029338	-0.000226072
0.0739013	0.0738567	4.46021e-05
-0.0110716	-0.0110925	2.0962e-05
-0.0310633	-0.0310948	3.14851e-05
0.0318575	0.0315541	0.000303361
0.0407829	0.0409356	-0.000152712
0.0985315	0.098505	2.65643e-05
-1.90293e-06	-3.17191e-05	2.98162e-05
0.0355008	0.0352431	0.00025769
0.0011706	0.00129362	-0.000123017
-0.0197188	-0.0198016	8.27625e-05
-0.0152816	-0.0153437	6.21252e-05
-0.0295684	-0.0297635	0.000195106
0.0220177	0.0220093	8.42605e-06
0.00307962	0.0031153	-3.56841e-05
-0.0539591	-0.0540163	5.72659e-05
0.0266852	0.0265952	8.99956e-05
-0.0605542	-0.0603727	-0.000181527
0.00374634	0.00359782	0.000148515
0.0312132	0.0310145	0.000198774
0.0348393	0.0348895	-5.01455e-05
0.0511703	0.0511462	2.40849e-05
-0.0192382	-0.0193738	0.00013562
0.0694815	0.0695541	-7.25458e-05
-0.0410927	-0.0411232	3.05653e-05
-0.00894325	-0.00876101	-0.000182238
0.00519448	0.00526658	-7.20993e-05
0.00947428	0.00939094	8.33358e-05
-0.0210205	-0.021142	0.000121581
0.0880324	0.0881283	-9.5959e-05
0.0364768	0.036233	0.000243788
-0.000847906	-0.000640365	-0.000207542
-0.0133723	-0.0132581	-0.00011418
0.0325404	0.0327509	-0.0002105
-0.0428225	-0.0429032	8.07061e-05
0.00761275	0.00763158	-1.8828e-05
-0.0683061	-0.0679613	-0.000344734
0.0242925	0.0243381	-4.56368e-05
0.0222462	0.022267	-2.07856e-05
0.0126507	0.0126671	-1.6389e-05
0.00737853	0.00752574	-0.000147209
-0.00942578	-0.00939984	-2.59379e-05
0.0675147	0.0672647	0.00025001
0.0289964	0.0290566	-6.02937e-05
-0.0342225	-0.0341067	-0.000115862
0.00737835	0.00734051	3.78426e-05
-0.0352157	-0.035059	-0.000156662
0.0218521	0.021732	0.000120082
0.0724447	0.0724399	4.81693e-06
-0.0618706	-0.0617425	-0.000128076
0.01946	0.0192987	0.000161346
-0.0335265	-0.0334171	-0.000109488
0.063216	0.0631748	4.11964e-05
-0.00542	-0.00566371	0.00024371
-0.0329276	-0.0328368	-9.07377e-05
-0.0083546	-0.00834593	-8.67138e-06
-0.00104373	-0.00134405	0.00030032
-0.025342	-0.0255334	0.000191428
-0.0254379	-0.0254469	9.05703e-06
0.037343	0.0373788	-3.58066e-05
-0.0230715	-0.0228981	-0.000173314
0.000834902	0.00102692	-0.000192018
0.117379	0.117258	0.00012071
0.0171509	0.0170223	0.000128556
0.00230249	0.0022393	6.31911e-05
0.0727351	0.0726701	6.49746e-05
0.0045994	0.00469675	-9.73439e-05
-0.0148803	-0.0149719	9.16157e-05
-0.0203033	-0.0203195	1.61727e-05
0.0311182	0.0309551	0.00016306
0.00050297	0.000599114	-9.61436e-05
0.0337535	0.0335848	0.000168718
-0.0032857	-0.00327359	-1.21056e-05
0.0288344	0.0288321	2.30275e-06
-0.0110998	-0.0109881	-0.000111694
-0.0504532	-0.050561	0.000107777
-0.0147393	-0.0148102	7.09358e-05
-0.0625347	-0.0628931	0.000358411
0.0198701	0.0201501	-0.000279983
0.0236909	0.0237482	-5.72741e-05
0.0185972	0.0183084	0.000288806
0.000867789	0.000902729	-3.49392e-05
0.00505742	0.00500338	5.40333e-05
0.00318978	0.00308334	0.000106437
-0.00986255	-0.00966103	-0.000201521
0.0328879	0.0327602	0.000127693
0.00716282	0.00716139	1.42678e-06
0.0191853	0.0191535	3.18014e-05
-0.0267287	-0.0267054	-2.32276e-05
0.0661276	0.0660561	7.14815e-05
-0.00727847	-0.00710453	-0.00017394
0.0720861	0.0719786	0.000107471
0.000983454	0.000909846	7.36078e-05
-0.0162409	-0.0163069	6.60047e-05
0.0580547	0.0579207	0.000134017
0.0200237	0.0199591	6.46581e-05
0.0361513	0.0361047	4.66013e-05
-0.0134218	-0.0134974	7.56002e-05
-0.0414225	-0.0414495	2.69578e-05
-0.00313598	-0.00322847	9.24954e-05
-0.0283796	-0.0285871	0.000207471
0.00590951	0.00576235	0.000147163
-0.00875388	-0.00876723	1.33515e-05
0.0494702	0.0497286	-0.000258466
-0.039516	-0.0394161	-9.98575e-05
-0.0453752	-0.045517	0.000141782
-0.0124552	-0.0124199	-3.53202e-05
0.0530956	0.0534921	-0.000396508
-0.0734461	-0.073287	-0.000159116
0.0318686	0.0316724	0.000196228
-0.00756152	-0.00751374	-4.77825e-05
0.060732	0.0608737	-0.000141724
0.035562	0.0355443	1.76963e-05
0.00977424	0.00989486	-0.000120618
-0.0170488	-0.0172044	0.000155662
0.114498	0.114694	-0.000195287
-0.0722506	-0.0722804	2.98659e-05
-0.0271056	-0.0269342	-0.000171454
0.0472588	0.0472375	2.13117e-05
0.0395487	0.0394171	0.000131576
0.054156	0.0542892	-0.000133258
-0.0108058	-0.0109173	0.000111527
-0.0224023	-0.0223207	-8.15948e-05
0.00300042	0.00302059	-2.01752e-05
0.0249483	0.0249239	2.43925e-05
0.0410838	0.0411974	-0.00011351
0.0322345	0.0322979	-6.33969e-05
-0.014072	-0.0139266	-0.000145386
0.00368814	0.00341941	0.000268738
0.0138848	0.0136521	0.000232667
0.0124516	0.0125944	-0.000142757
-0.0432205	-0.0430925	-0.000127997
-0.0209765	-0.0209833	6.75884e-06
-0.0232068	-0.0232752	6.83742e-05
0.0493089	0.0494037	-9.48025e-05
0.0471726	0.0473329	-0.000160286
0.0186213	0.018782	-0.000160745
-0.00649871	-0.00631561	-0.000183105
0.000954714	0.00103597	-8.12518e-05
-0.0505288	-0.0506694	0.000140603
-0.00259025	-0.00259071	4.61118e-07
-0.0212437	-0.0213662	0.000122495
0.0139566	0.0139763	-1.97105e-05
0.0239548	0.0238303	0.000124547
-0.0128574	-0.0128608	3.41767e-06
-0.00367161	-0.00339672	-0.00027489
0.0127855	0.0127576	2.78615e-05
-0.0212026	-0.0213212	0.000118621
-0.0166159	-0.0165625	-5.34106e-05
0.00775169	0.00762587	0.00012582
0.0161061	0.0160758	3.0327e-05
-0.0275416	-0.0274157	-0.000125874
-0.0253896	-0.0255477	0.000158066
0.015225	0.0152563	-3.13635e-05
0.00118218	0.00114466	3.75284e-05
0.0238158	0.0240329	-0.000217052
0.0595321	0.0595561	-2.40057e-05
-0.00445563	-0.00475204	0.000296409
-0.0290175	-0.0289996	-1.79199e-05
-0.0414712	-0.0414297	-4.14771e-05
0.00539357	0.00526801	0.000125562
0.0277228	0.0277261	-3.292e-06
-0.0190258	-0.0189745	-5.12896e-05
0.0363348	0.0364881	-0.00015326
0.00787607	0.00790409	-2.80174e-05
0.0143265	0.0143357	-9.14257e-06
-0.00362359	-0.00369163	6.80366e-05
0.0177833	0.0177989	-1.5691e-05
0.016135	0.0158261	0.000308919
-0.0373928	-0.0372499	-0.000142973
0.0541691	0.0541761	-7.01147e-06
-0.0465873	-0.0463582	-0.000229002
0.0427076	0.0425314	0.000176142
0.00415559	0.00417224	-1.66524e-05
0.0469927	0.0471887	-0.000195952
-0.0417015	-0.0415496	-0.000151868
-0.0266025	-0.0267859	0.000183354
-0.0126433	-0.0125864	-5.69116e-05
-0.0273333	-0.0270012	-0.00033205
-0.0188109	-0.0186434	-0.000167509
-0.0295172	-0.0295393	2.21455e-05
0.0524418	0.0523343	0.00010755
0.0144124	0.0145061	-9.3783e-05
0.00857977	0.00856915	1.06223e-05
-0.0391491	-0.0390987	-5.04164e-05
0.0201117	0.0200618	4.98788e-05
0.00912929	0.00931332	-0.000184032
0.0317223	0.0317233	-9.11359e-07
0.00656398	0.00665069	-8.67132e-05
-0.0205131	-0.0203938	-0.000119293
0.023249	0.0231766	7.24218e-05
0.043705	0.0434619	0.000243104
-0.0400207	-0.0401405	0.000119865
-0.0388414	-0.0389025	6.11049e-05
0.0220673	0.0220602	7.10738e-06
-0.00451497	-0.00459252	7.75507e-05
0.0110758	0.0111031	-2.73227e-05
0.00602666	0.00603233	-5.66628e-06
-0.0434284	-0.0433552	-7.32034e-05
0.013113	0.0129327	0.000180388
-0.0139258	-0.0141054	0.000179656
0.0648423	0.0648244	1.78768e-05
-0.11316	-0.113297	0.000136996
-0.0368286	-0.0366109	-0.000217751
0.0535398	0.0533729	0.00016692
0.00298325	0.0029644	1.88492e-05
-0.0131438	-0.013383	0.000239275
0.072305	0.0722056	9.94078e-05
0.0407787	0.0407564	2.23125e-05
-0.00775988	-0.00746884	-0.00029104
-0.0328404	-0.0326104	-0.000230016
0.0392567	0.039386	-0.000129368
-0.0153935	-0.0152977	-9.57767e-05
0.00951179	0.00982079	-0.000308996
0.0817733	0.0816988	7.44962e-05
0.0348887	0.0348633	2.54006e-05
-0.0500023	-0.0501148	0.000112507
-0.0432705	-0.043098	-0.000172522
0.0220636	0.0221526	-8.8979e-05
-0.0315678	-0.031732	0.000164238
0.0325606	0.0326161	-5.55055e-05
-0.0664996	-0.0666496	0.000150025
0.00642205	0.00639973	2.23162e-05
0.0331667	0.0332276	-6.09359e-05
-0.0182626	-0.0179604	-0.000302162
-0.0388284	-0.038815	-1.34079e-05
-0.0371684	-0.03707	-9.84232e-05
-0.0378881	-0.0379896	0.000101514
0.0289856	0.02888	0.000105602
0.0383217	0.0385557	-0.000233979
-0.0278786	-0.0276441	-0.000234538
0.0555677	0.0555365	3.11938e-05
-0.0476487	-0.0475847	-6.39534e-05
0.0197348	0.0197763	-4.1482e-05
0.00732118	0.00705341	0.000267771
-0.0273603	-0.0273321	-2.82022e-05
-0.0510679	-0.0512709	0.000203004
0.0400736	0.0399503	0.000123219
-0.0104519	-0.0103129	-0.000138948
-0.00276285	-0.00275831	-4.53617e-06
0.00769941	0.00782422	-0.000124812
-0.0302249	-0.0302037	-2.12313e-05
0.009517	0.0095823	-6.52954e-05
-0.0869404	-0.0868882	-5.2185e-05
0.0511955	0.0510707	0.000124806
-0.0270382	-0.0269802	-5.794e-05
0.0398794	0.0400041	-0.000124721
-0.0230952	-0.0231815	8.62993e-05
0.0629668	0.0630161	-4.9291e-05
-0.0124002	-0.0125062	0.000105952
-0.0123129	-0.012397	8.40822e-05
-0.0380497	-0.0380744	2.46538e-05
0.021706	0.0216852	2.07578e-05
0.0264485	0.0265609	-0.000112367
-0.0817121	-0.0817201	7.95712e-06
0.0443482	0.0443803	-3.20392e-05
0.0428906	0.04286	3.05732e-05
-0.0465519	-0.0466913	0.000139415
0.0383004	0.0380533	0.000247088
0.0378089	0.0377738	3.51677e-05
-0.0278058	-0.0279586	0.000152818
0.018511	0.0185214	-1.04169e-05
0.0543275	0.0545967	-0.000269209
-0.0445613	-0.0446737	0.000112418
0.0262119	0.0261204	9.14327e-05
-0.0312481	-0.0313997	0.000151599
0.0602387	0.0601466	9.20524e-05
0.00428079	0.0045123	-0.000231509
-0.0721809	-0.0721162	-6.47093e-05
0.0124989	0.0125898	-9.08685e-05
-0.06775	-0.0677625	1.25284e-05
-0.0123525	-0.0125214	0.000168892
0.00366888	0.00363328	3.56011e-05
0.0582098	0.058242	-3.21441e-05
-0.0325022	-0.0327641	0.000261923
-0.0220551	-0.0222546	0.000199454
-0.020654	-0.020436	-0.000217925
0.01351	0.0134118	9.81509e-05
-0.0188512	-0.0189314	8.02529e-05
-0.0164107	-0.0163218	-8.88893e-05
-0.0261365	-0.0262849	0.000148418
0.00926836	0.00916161	0.000106753
-0.00619453	-0.00628654	9.20082e-05
0.0433838	0.0432915	9.22909e-05
-0.041482	-0.0415167	3.47108e-05
0.0251575	0.0253234	-0.000165861
-0.0145542	-0.0144943	-5.99149e-05
0.00876154	0.00889108	-0.000129535
0.0178275	0.017647	0.000180484
0.0483386	0.048604	-0.000265344
0.0646721	0.0646768	-4.70641e-06
-0.00439509	-0.00445519	6.00958e-05
-0.0140332	-0.0140645	3.12599e-05
0.000745764	0.000855867	-0.000110103
-0.0403783	-0.04058	0.000201715
0.0208902	0.0208043	8.59627e-05
-0.0683031	-0.0685646	0.000261518
0.0342264	0.0341824	4.39275e-05
-0.0190911	-0.0194123	0.000321231
-0.0351694	-0.0354738	0.000304325
-0.0542271	-0.0542307	3.65116e-06
-0.0363721	-0.0364466	7.44516e-05
-0.000736806	-0.000607421	-0.000129384
0.0589121	0.0588148	9.72818e-05
0.0232753	0.0234275	-0.000152209
0.0382354	0.0382953	-5.99306e-05
-0.00136992	-0.00165467	0.000284745
-0.0127642	-0.0125836	-0.000180649
-0.0489447	-0.0488979	-4.68579e-05
0.023563	0.023458	0.000104942
0.0388635	0.0390615	-0.000197951
-0.00325755	-0.00331485	5.7299e-05
-0.0136763	-0.0136519	-2.43243e-05
0.0221956	0.0221994	-3.87244e-06
-0.0440081	-0.0440329	2.4826e-05
-0.0210852	-0.02098	-0.000105242
-0.0220773	-0.0222667	0.000189419
0.0114401	0.0114979	-5.78203e-05
0.0454748	0.0455395	-6.47032e-05
-0.0238925	-0.0239749	8.24458e-05
0.00143489	0.00134433	9.05595e-05
-0.06788	-0.0678341	-4.59318e-05
0.0238396	0.0238367	2.84961e-06
-0.0271955	-0.0273286	0.000133109
0.0134223	0.0134222	3.224e-08
0.0847159	0.0847947	-7.88031e-05
-0.00973462	-0.00987299	0.000138374
-0.02853	-0.0289611	0.000431163
-0.023816	-0.0239064	9.04656e-05
-0.0633137	-0.0633793	6.5611e-05
-0.0572934	-0.057405	0.000111599
0.0107794	0.0107654	1.402e-05
-0.00345186	-0.00346649	1.46345e-05
-0.0140973	-0.0143646	0.000267282
0.052416	0.052651	-0.000235023
0.0465261	0.0463978	0.000128264
-0.0308158	-0.0309992	0.000183382
-0.070519	-0.0705334	1.43954e-05
0.00368834	0.00376171	-7.3369e-05
-0.0335458	-0.033329	-0.000216769
0.02714	0.0273619	-0.000221916
0.0201644	0.0199741	0.000190384
0.00824533	0.00830257	-5.72361e-05
-0.068931	-0.0690147	8.3717e-05
-0.00212911	-0.00206962	-5.94875e-05
-0.00722926	-0.00747306	0.000243803
-0.00456516	-0.00436608	-0.000199078
-0.0602248	-0.0603052	8.04163e-05
-0.010062	-0.00983065	-0.00023138
0.0201635	0.0201292	3.43427e-05
0.0313586	0.0315533	-0.000194739
0.000188495	0.000281996	-9.35011e-05
0.0439447	0.0437812	0.000163558
-0.0670677	-0.0670506	-1.71259e-05
0.0227684	0.0230382	-0.000269801
0.031979	0.0321763	-0.000197278
0.0430598	0.043004	5.57509e-05
-0.0161045	-0.0161863	8.18434e-05
-0.00449749	-0.00441146	-8.60365e-05
-0.0699266	-0.0698394	-8.71503e-05
-0.00320368	-0.00306273	-0.00014095
-0.0284876	-0.0283714	-0.000116199
0.0175025	0.0173105	0.000192013
-0.0360768	-0.0359164	-0.000160482
-0.0415514	-0.0416624	0.000110984
0.0176833	0.0176698	1.35376e-05
-0.00509365	-0.00498179	-0.000111863
0.00242755	0.00241083	1.67167e-05
0.00413014	0.00417648	-4.63361e-05
0.0191368	0.0190921	4.47204e-05
-0.0395384	-0.03934	-0.000198477
0.0455125	0.0456279	-0.000115408
0.00499007	0.00528856	-0.000298484
0.0489739	0.0488656	0.000108345
0.0512174	0.0511034	0.000113991
0.0315908	0.0315437	4.70478e-05
-0.0192491	-0.0191066	-0.000142453
0.0261873	0.0261499	3.73219e-05
0.0338232	0.0337188	0.000104466
-0.0190703	-0.0191051	3.48014e-05
-0.0161577	-0.0162772	0.000119536
0.0130825	0.0129689	0.000113572
-0.0123542	-0.012432	7.78237e-05
-0.0452852	-0.0452442	-4.0969e-05
0.0161977	0.0159976	0.000200053
-0.0459916	-0.0459471	-4.45406e-05
-0.0131133	-0.0131623	4.90271e-05
0.0281777	0.0283272	-0.000149524
0.0615812	0.0614094	0.000171843
0.0401237	0.0400728	5.08655e-05
-0.00581803	-0.00566531	-0.000152722
0.00500582	0.00500637	-5.49683e-07
0.0204599	0.0206412	-0.000181294
0.0176429	0.0177952	-0.000152344
0.0334786	0.0333973	8.12289e-05
0.0433067	0.0434706	-0.00016389
0.00715534	0.00701827	0.000137069
0.0272452	0.0272432	1.98279e-06
-0.00341735	-0.00349093	7.35808e-05
-0.0344513	-0.0344313	-1.99985e-05
0.0078338	0.00791951	-8.57083e-05
0.0407466	0.0407577	-1.10682e-05
-0.0254361	-0.02533	-0.000106104
0.0246963	0.0247627	-6.63379e-05
-0.0278616	-0.0276774	-0.000184164
-0.0383482	-0.0383464	-1.79047e-06
0.058367	0.0584325	-6.5485e-05
-0.0369108	-0.0368762	-3.46052e-05
-0.0197319	-0.0195039	-0.000228018
-0.0515105	-0.0514866	-2.3947e-05
0.0150796	0.0151429	-6.33105e-05
-0.0069914	-0.00696331	-2.80918e-05
0.00345597	0.00362162	-0.00016565
-0.077811	-0.0778897	7.87487e-05
-0.0384633	-0.0384223	-4.09971e-05
-0.0011202	-0.00104366	-7.65449e-05
-0.0236359	-0.0234178	-0.000218087
-0.000939967	-0.00100963	6.96607e-05
-0.00725863	-0.00728399	2.53593e-05
0.0115886	0.0113202	0.000268424
-0.00952988	-0.00956739	3.75088e-05
-0.0291848	-0.0291901	5.29234e-06
0.00366608	0.00370654	-4.04633e-05
-0.0162094	-0.0162606	5.1137e-05
-0.0206287	-0.0204977	-0.000131027
-0.0280827	-0.0284024	0.000319693
0.0522156	0.0523042	-8.8607e-05
-0.0808429	-0.080673	-0.000169872
-0.0270325	-0.0268884	-0.000144079
-0.0470995	-0.0469382	-0.000161229
0.0272896	0.0273474	-5.77112e-05
-0.0138967	-0.0140232	0.000126474
0.0219656	0.0222059	-0.000240302
-0.0330172	-0.0330085	-8.72629e-06
0.0166551	0.0167147	-5.96087e-05
-0.0635352	-0.0635199	-1.5225e-05
0.0131675	0.0133069	-0.000139439
0.0501306	0.0501205	1.01037e-05
0.00378064	0.00360796	0.000172676
-0.0311683	-0.0313249	0.000156625
0.00223549	0.00220426	3.12261e-05
-0.00773431	-0.00762683	-0.000107487
0.031357	0.0311667	0.000190361
0.0058914	0.00607952	-0.00018812
-0.0295342	-0.0294414	-9.28046e-05
0.0236338	0.023565	6.88477e-05
-0.0180883	-0.0180617	-2.66034e-05
0.018964	0.0188984	6.55706e-05
0.0318471	0.0317642	8.29074e-05
0.0282815	0.0283652	-8.37312e-05
0.00746327	0.00730958	0.000153683
0.0110509	0.0112954	-0.000244526
-0.0207277	-0.0207224	-5.27547e-06
0.00371487	0.00402739	-0.000312527
0.00992917	0.00991385	1.53223e-05
0.00772133	0.00777079	-4.9457e-05
-0.0168206	-0.0168646	4.39422e-05
-0.0529644	-0.0527005	-0.000263968
0.00849707	0.00843671	6.03615e-05
0.00620612	0.00633064	-0.000124513
-0.0140356	-0.0139542	-8.14648e-05
0.00925743	0.00887743	0.000379996
-0.0327428	-0.0326532	-8.95484e-05
-0.0225379	-0.022845	0.00030712
0.0356476	0.0354705	0.000177091
-0.0279118	-0.0277667	-0.000145083
-0.0307296	-0.0308203	9.0775e-05
0.0187652	0.0189901	-0.000224888
0.000299223	0.000242521	5.67027e-05
0.0493315	0.0492909	4.06036e-05
-0.0380212	-0.0381721	0.000150823
-0.0315394	-0.0315499	1.05189e-05
-0.055036	-0.0550442	8.24269e-06
0.025027	0.0252204	-0.000193462
0.0155245	0.0154958	2.87335e-05
0.0266652	0.0268646	-0.000199365
0.0154858	0.0150878	0.000398083
0.0608284	0.0605832	0.000245197
0.00251059	0.00255158	-4.09872e-05
0.049315	0.0493947	-7.9662e-05
-0.0425268	-0.0424851	-4.16495e-05
0.0104837	0.0102796	0.000204061
-0.0171436	-0.0175052	0.000361566
-0.0346267	-0.0348627	0.000235991
0.0423941	0.0423747	1.9392e-05
-0.0147433	-0.0147821	3.88187e-05
-0.0315919	-0.0314982	-9.36809e-05
0.0387928	0.0386388	0.000154061
-0.0446786	-0.044715	3.64539e-05
-0.0512771	-0.0513645	8.73964e-05
-0.0192415	-0.019276	3.44539e-05
0.0188745	0.0188476	2.68722e-05
-0.0712904	-0.0715521	0.00026168
0.0168962	0.0170236	-0.00012736
0.0110636	0.0107229	0.000340666
-0.0121644	-0.0121554	-8.95331e-06
-0.00482773	-0.00462177	-0.000205957
-0.00856598	-0.00852682	-3.9155e-05
0.0656583	0.0655172	0.000141082
0.0416401	0.0416329	7.20564e-06
-0.0414617	-0.0413391	-0.000122565
-0.0155865	-0.0153613	-0.00022513
0.03221	0.0323103	-0.000100323
0.0281798	0.0282136	-3.38105e-05
-0.0117614	-0.0117927	3.13637e-05
-0.0128732	-0.0130049	0.000131685
0.0310041	0.0308945	0.000109644
-0.00289098	-0.00269529	-0.000195686
0.0413646	0.0412681	9.64232e-05
-0.0211374	-0.021478	0.000340589
-0.0320218	-0.0319735	-4.82608e-05
0.0455068	0.0452691	0.000237713
-0.00271841	-0.00285192	0.000133506
-0.0222237	-0.0222948	7.10367e-05
0.0175066	0.0175034	3.20758e-06
0.000834739	0.000807975	2.67639e-05
0.0160581	0.0157329	0.000325164
0.00989485	0.0100214	-0.00012658
-0.011068	-0.0108717	-0.000196311
0.0638614	0.0640932	-0.000231713
-0.0145057	-0.0142834	-0.000222303
0.0478245	0.0479023	-7.77269e-05
0.00380237	0.00361095	0.000191417
-0.0253391	-0.0253138	-2.53061e-05
0.00256599	0.00253771	2.82784e-05
-0.0238337	-0.0237595	-7.41947e-05
0.0255103	0.0255701	-5.98129e-05
-0.00277158	-0.00264457	-0.000127003
-0.0929274	-0.0929161	-1.12874e-05
-0.0589534	-0.0590338	8.03307e-05
-0.022186	-0.0221617	-2.42795e-05
-0.00299797	-0.00291673	-8.12434e-05
0.0107407	0.0108254	-8.47017e-05
-0.0166168	-0.016569	-4.78111e-05
0.0136879	0.0136389	4.89844e-05
0.0294696	0.0294071	6.24644e-05
0.0258628	0.0258996	-3.68057e-05
-0.0512584	-0.0516385	0.000380163
0.0400148	0.0400327	-1.79215e-05
-0.0155343	-0.0155174	-1.69275e-05
0.0493402	0.0492213	0.000118977
0.0122275	0.0121943	3.31795e-05
-0.0266151	-0.0268262	0.000211166
-0.0223557	-0.0225079	0.000152196
0.00827341	0.00832534	-5.19309e-05
0.0160433	0.016261	-0.000217726
0.0403681	0.040304	6.41499e-05
-0.000299162	-8.2008e-06	-0.000290961
0.0538378	0.053588	0.000249808
0.02124	0.021222	1.80132e-05
-0.0687464	-0.068863	0.000116533
0.0162069	0.0160775	0.000129386
0.0380352	0.0381564	-0.000121148
-0.032367	-0.0323694	2.36965e-06
-0.0202466	-0.0202141	-3.25917e-05
-0.0286345	-0.028559	-7.54689e-05
0.0295238	0.0297196	-0.000195782
0.0117282	0.0114607	0.000267526
0.0124739	0.0124083	6.56147e-05
-0.00078174	-0.000757111	-2.46284e-05
0.0315648	0.0314574	0.000107373
-0.0583233	-0.0583173	-5.92405e-06
0.0326526	0.0326939	-4.12862e-05
0.0372227	0.037224	-1.32074e-06
0.0488355	0.0488244	1.11129e-05
-0.0228286	-0.0229993	0.000170679
0.0791066	0.0787579	0.000348655
0.00540954	0.00547423	-6.46962e-05
-0.0183289	-0.0185445	0.000215627
0.0115012	0.0118316	-0.000330405
0.0410289	0.0410764	-4.74356e-05
-0.0200082	-0.0198618	-0.000146427
-0.0146146	-0.0147804	0.00016577
-0.0671832	-0.067081	-0.000102206
-0.0119379	-0.0117541	-0.000183787
0.0165844	0.0167339	-0.000149429
-0.0182116	-0.0181509	-6.06713e-05
0.0263858	0.0264927	-0.000106886
-0.0375442	-0.0375172	-2.69773e-05
0.0404129	0.040431	-1.81388e-05
0.0185227	0.0182666	0.0002561
-0.0303597	-0.0301637	-0.000196022
-0.0150177	-0.0150686	5.08884e-05
0.0319928	0.0320758	-8.29324e-05
0.0347551	0.0347755	-2.038e-05
-0.0349533	-0.0350816	0.000128379
0.011343	0.0112457	9.73869e-05
-0.0154662	-0.015438	-2.81653e-05
0.0198396	0.0201577	-0.000318091
-0.00982451	-0.0098697	4.51903e-05
-0.0401793	-0.0402511	7.18109e-05
0.0372205	0.0371039	0.000116627
-0.0015463	-0.0016125	6.61972e-05
0.114426	0.114401	2.43314e-05
-0.0477	-0.0473941	-0.000305902
0.0259795	0.0260221	-4.25812e-05
0.0110013	0.0109154	8.59022e-05
-0.0477163	-0.0479889	0.000272595
0.0429695	0.0429514	1.81192e-05
-0.0267587	-0.0267704	1.17422e-05
-0.00897362	-0.0087916	-0.000182014
0.0316851	0.0316968	-1.1752e-05
-0.0617769	-0.0619897	0.00021284
-0.0311726	-0.0314667	0.00029413
-0.00368427	-0.00362087	-6.3396e-05
-0.0344354	-0.0345213	8.59284e-05
-0.0473195	-0.0471813	-0.000138163
-0.00659474	-0.00644729	-0.000147448
0.00403528	0.00423461	-0.000199332
-0.00851979	-0.00843602	-8.37703e-05
0.0139874	0.0139106	7.68016e-05
-0.0322193	-0.032418	0.000198722
-0.0218654	-0.0217865	-7.89879e-05
-0.0104044	-0.0104805	7.60661e-05
-0.000923283	-0.00112317	0.000199882
-0.0242433	-0.0243884	0.000145017
0.0276491	0.027642	7.03166e-06
-0.0450038	-0.0448225	-0.000181288
-0.0161064	-0.0160477	-5.87367e-05
-0.0326048	-0.0327015	9.67506e-05
0.0131319	0.0129834	0.000148581
-0.0256932	-0.0259303	0.000237178
0.0208442	0.0208617	-1.74661e-05
-0.0311447	-0.0310258	-0.00011893
-0.0118845	-0.0121188	0.000234323
-0.0213399	-0.0215791	0.000239186
0.00163318	0.00186455	-0.000231366
0.0220786	0.0223655	-0.000286894
0.000778554	0.000568805	0.00020975
0.0158252	0.015849	-2.37636e-05
0.00633934	0.00641728	-7.79451e-05
-0.0170023	-0.0171169	0.000114521
0.0375883	0.0377542	-0.000165886
-0.00470038	-0.00481487	0.000114492
-0.0121895	-0.0123032	0.00011374
0.0219425	0.0218049	0.000137579
0.0215084	0.0214131	9.52974e-05
-0.021573	-0.0215045	-6.84773e-05
-0.00418888	-0.00420833	1.94513e-05
0.0670252	0.0672842	-0.000258955
0.0526154	0.0527627	-0.00014739
-0.0197639	-0.0196784	-8.55283e-05
0.0454709	0.045559	-8.81495e-05
-0.0290984	-0.0293078	0.000209372
0.0373811	0.037147	0.000234053
0.0480178	0.0479722	4.56168e-05
-0.0290624	-0.0289633	-9.91014e-05
-0.0273014	-0.0273461	4.47316e-05
0.0145827	0.014747	-0.000164271
0.0466906	0.0468466	-0.000155969
-0.0323771	-0.0324994	0.0001223
-0.0215958	-0.0216231	2.72058e-05
-0.000566035	-0.000616035	4.99997e-05
0.0912435	0.0914116	-0.000168162
0.0375969	0.0373071	0.000289769
-0.0457008	-0.0455654	-0.00013544
-0.0277913	-0.027726	-6.53416e-05
0.0459942	0.0461544	-0.000160187
-0.0134144	-0.0136358	0.000221319
0.0115656	0.011651	-8.53633e-05
-0.0555749	-0.0555484	-2.6491e-05
-0.0247089	-0.0247535	4.46436e-05
0.000422456	0.00020654	0.000215915
-0.030232	-0.0302177	-1.42703e-05
0.031855	0.0318507	4.24364e-06
0.0119025	0.0120771	-0.000174576
0.0118184	0.0118346	-1.61691e-05
0.0104194	0.0105499	-0.000130515
0.00100497	0.000987388	1.75775e-05
-0.0393395	-0.0394428	0.000103325
-0.0580478	-0.0581708	0.000123029
0.0778939	0.077909	-1.51345e-05
-0.0107891	-0.0110035	0.00021447
0.0338125	0.0338025	9.96908e-06
0.0358966	0.0362143	-0.000317644
0.0508756	0.0508715	4.11824e-06
-0.0341267	-0.0340764	-5.02748e-05
-0.0261632	-0.0260883	-7.48263e-05
0.0484771	0.0484912	-1.40351e-05
0.0167929	0.016698	9.49015e-05
0.0628051	0.062492	0.000313117
0.00300747	0.00332174	-0.00031427
0.00858946	0.00861865	-2.91924e-05
0.0195221	0.019539	-1.691e-05
-0.00706508	-0.00710922	4.41406e-05
0.0361634	0.0359191	0.000244291
0.0681148	0.0682995	-0.000184675
0.0504763	0.0502807	0.000195646
0.045421	0.0455398	-0.00011879
-0.0283368	-0.0283706	3.38096e-05
-0.023494	-0.0234493	-4.47782e-05
0.0693337	0.06956	-0.000226302
0.0494243	0.049179	0.000245257
-0.0322059	-0.0322586	5.26245e-05
0.00239101	0.0023533	3.77143e-05
0.0692479	0.0692233	2.46737e-05
0.0211357	0.0211186	1.71042e-05
-0.00715094	-0.00747927	0.000328328
-0.0525449	-0.052346	-0.000198869
-0.0143193	-0.014383	6.3715e-05
0.00438252	0.00414945	0.000233069
-0.0448113	-0.0447459	-6.54826e-05
0.0217886	0.0221388	-0.000350155
0.000414184	0.000384185	2.99989e-05
-0.0314349	-0.0316857	0.000250778
0.0317018	0.0318889	-0.000187184
-0.000701713	-0.000704105	2.39173e-06
0.062866	0.0630585	-0.000192529
-0.0267129	-0.0265945	-0.000118408
-0.00709788	-0.007194	9.61205e-05
-0.0298247	-0.0299027	7.79929e-05
0.0276591	0.0277662	-0.000107151
-0.00204539	-0.00224307	0.000197679
0.0195077	0.0195451	-3.73975e-05
-0.0370257	-0.0371065	8.07676e-05
0.00983412	0.00970897	0.000125154
-0.00589448	-0.00609158	0.000197101
0.00448934	0.0044515	3.78417e-05
0.0796956	0.0793498	0.000345734
-0.0478938	-0.0479376	4.37272e-05
0.032295	0.0320585	0.000236548
-0.0159161	-0.0157842	-0.00013189
0.0685967	0.0686448	-4.80576e-05
-0.0059371	-0.00595073	1.36271e-05
-0.0183036	-0.0183473	4.37309e-05
-0.0126824	-0.0126231	-5.93807e-05
0.03692	0.0366258	0.00029416
-0.0218138	-0.021622	-0.000191779
-0.0048773	-0.00487021	-7.09427e-06
-0.0035194	-0.00339073	-0.000128662
0.0221905	0.0224177	-0.000227266
-0.0463775	-0.0464494	7.18682e-05
-0.00154986	-0.00166366	0.000113802
0.0252959	0.0252794	1.64608e-05
-0.0225173	-0.0225677	5.03228e-05
-0.009605	-0.00962778	2.27785e-05
0.0202999	0.0201596	0.000140313
0.00897961	0.0089947	-1.50901e-05
-0.0337165	-0.0335685	-0.000148063
0.0237399	0.0233977	0.000342191
0.0131115	0.0131889	-7.74006e-05
0.0051751	0.00507402	0.00010108
0.013389	0.0133023	8.66873e-05
0.0247632	0.0249966	-0.000233443
-0.0792856	-0.0792771	-8.52388e-06
0.00446218	0.00444776	1.4422e-05
0.096816	0.0967157	0.000100307
0.00273145	0.00266879	6.26627e-05
-0.0154045	-0.0153991	-5.39214e-06
-0.0286195	-0.0286483	2.87676e-05
-0.0507351	-0.0506337	-0.000101458
-0.0546166	-0.054927	0.000310349
-0.00888062	-0.00892959	4.89662e-05
0.0260456	0.0262863	-0.000240742
0.00618951	0.00633509	-0.000145581
0.0531384	0.0530353	0.000103093
-0.0434722	-0.0434511	-2.10406e-05
0.0347952	0.0350786	-0.000283398
0.0121889	0.0120611	0.000127882
0.0232358	0.0231389	9.68737e-05
0.0255695	0.0256324	-6.29493e-05
-0.0172677	-0.0172224	-4.53804e-05
-0.0280039	-0.0278645	-0.00013933
0.0177847	0.0176717	0.000113035
-0.0137302	-0.0138236	9.34272e-05
-0.0184076	-0.0183322	-7.54134e-05
0.0164548	0.0166635	-0.000208689
-0.0140489	-0.0140217	-2.72838e-05
-0.019916	-0.0199413	2.52395e-05
0.0836387	0.083498	0.000140718
-0.01995	-0.0197849	-0.000165111
-0.00970563	-0.00949689	-0.000208739
0.00387092	0.00387911	-8.1932e-06
-0.0374419	-0.037484	4.21271e-05
0.0307555	0.0307302	2.52233e-05
-0.0475954	-0.0476347	3.93311e-05
-0.0106209	-0.010596	-2.48663e-05
0.0356844	0.0357132	-2.8867e-05
-0.0536273	-0.0535619	-6.54015e-05
0.0185491	0.0188077	-0.00025855
0.0290263	0.0294505	-0.000424233
0.0437567	0.0437015	5.52117e-05
-0.0198239	-0.0197961	-2.77675e-05
0.0153993	0.0152972	0.000102105
0.0833295	0.0834874	-0.000157915
-0.0262706	-0.0263186	4.80435e-05
-0.0419256	-0.0418084	-0.000117282
-0.00225832	-0.00238368	0.000125366
-0.00833722	-0.00819403	-0.000143184
-0.00217232	-0.00222424	5.19131e-05
0.0077598	0.00763644	0.000123358
-0.0312153	-0.0313475	0.00013216
0.0783172	0.0785237	-0.000206555
0.0151509	0.0150649	8.59707e-05
0.00702421	0.00687645	0.000147759
0.0102097	0.00998223	0.000227468
0.0329524	0.0332451	-0.000292651
-0.0652696	-0.0652494	-2.02028e-05
-0.0436966	-0.0438385	0.000141867
-0.0132246	-0.0130375	-0.000187056
-0.0544192	-0.0541879	-0.000231311
-0.0484651	-0.0488334	0.000368276
-0.0402919	-0.0403653	7.34045e-05
0.0156673	0.0155422	0.000125172
-0.0682179	-0.0682001	-1.77717e-05
0.0696802	0.0697514	-7.12447e-05
0.0278475	0.0277573	9.02056e-05
0.0201589	0.0199623	0.000196659
0.04333	0.0434312	-0.000101213
-0.000207682	-0.000495749	0.000288067
-0.000790022	-0.000884583	9.45608e-05
-0.02984	-0.0297414	-9.86114e-05
0.0298848	0.0298784	6.35759e-06
0.00857973	0.00850706	7.26742e-05
-0.00169077	-0.00160654	-8.42331e-05
-0.0277068	-0.0279308	0.000224002
0.0041212	0.0040564	6.47959e-05
-0.0389769	-0.0389529	-2.40028e-05
0.0401993	0.040554	-0.000354636
-0.010462	-0.00999413	-0.000467821
-0.0326881	-0.0326196	-6.85565e-05
-0.00354147	-0.00343804	-0.00010343
-0.042528	-0.0426663	0.000138275
-0.0311827	-0.0310463	-0.000136393
0.0687334	0.0687043	2.9045e-05
-0.0158082	-0.0159017	9.34969e-05
0.0292709	0.0292235	4.74652e-05
0.00455168	0.00460423	-5.25578e-05
0.0194483	0.0194692	-2.09029e-05
-0.0122602	-0.0121126	-0.000147634
0.0620926	0.0621454	-5.28108e-05
0.00949847	0.00948578	1.26901e-05
0.0199351	0.0198346	0.000100554
0.0199376	0.0200935	-0.000155962
-0.0199248	-0.0200122	8.73997e-05
-0.0163437	-0.016466	0.000122273
-0.0541655	-0.0541627	-2.76572e-06
0.0226549	0.022665	-1.00805e-05
-0.0152855	-0.0152639	-2.16104e-05
-0.0469287	-0.0471717	0.000243028
-0.0731389	-0.073089	-4.99438e-05
-0.0567317	-0.0565567	-0.000174935
-0.0165271	-0.0164309	-9.61449e-05
0.0308736	0.0306214	0.000252228
-0.0559915	-0.0558725	-0.000119026
0.0630502	0.0630771	-2.69479e-05
-0.02996	-0.0298605	-9.95163e-05
0.0259278	0.0258549	7.2848e-05
-0.0334762	-0.0335556	7.94713e-05
-0.0624277	-0.0623983	-2.94242e-05
0.0231366	0.0235756	-0.000438953
-0.00416021	-0.00426628	0.000106072
0.0875245	0.0874952	2.9372e-05
0.0213262	0.0212391	8.712e-05
0.0872386	0.08731	-7.14175e-05
-0.00552742	-0.00548985	-3.75716e-05
-0.0175316	-0.0176511	0.000119454
0.0334851	0.0334351	5.00125e-05
0.0299581	0.0297658	0.00019234
0.051272	0.0510778	0.000194242
-0.0148583	-0.0147563	-0.000102002
0.0792871	0.0792507	3.63887e-05
0.0631224	0.0631803	-5.78364e-05
0.0339948	0.0340861	-9.12838e-05
-0.0138142	-0.0137394	-7.48658e-05
0.0222677	0.0221201	0.000147637
0.0190705	0.0193026	-0.000232124
-0.0607278	-0.0607612	3.3443e-05
0.0606222	0.0606144	7.79981e-06
-0.0154299	-0.0154954	6.54855e-05
-0.0287694	-0.0287655	-3.85825e-06
0.0184275	0.018421	6.50658e-06
0.0382784	0.0383379	-5.95478e-05
0.0114299	0.0110962	0.000333719
-0.0515287	-0.0516461	0.000117344
0.0162186	0.0164035	-0.000184928
-0.0607246	-0.0606527	-7.19521e-05
0.0550242	0.054753	0.000271245
-0.00315512	-0.00302605	-0.000129064
0.00516243	0.00519672	-3.42943e-05
-0.0554389	-0.0553815	-5.73539e-05
-0.0372992	-0.0371892	-0.000110049
0.0253562	0.0248713	0.000484889
0.00408098	0.004039	4.19783e-05
-0.0318981	-0.0321844	0.00028635
0.0881034	0.0879798	0.000123635
0.0374729	0.0371795	0.0002934
-0.0229736	-0.0229125	-6.10965e-05
-0.0374371	-0.0373714	-6.57016e-05
-0.00920014	-0.00926227	6.21311e-05
-0.020847	-0.0208459	-1.08116e-06
0.0233311	0.0233651	-3.40384e-05
-0.0250602	-0.0249336	-0.000126698
-0.0438082	-0.0437329	-7.53364e-05
0.0295502	0.0297715	-0.0002213
-0.0445236	-0.0448113	0.000287666
-0.0562644	-0.0564537	0.000189307
-0.00788339	-0.00812364	0.000240249
0.0196889	0.0196299	5.89537e-05
0.0105913	0.0107552	-0.000163827
0.00011605	0.000288216	-0.000172166
-0.0644232	-0.0641673	-0.000255895
0.0660495	0.0659105	0.000139008
0.0528393	0.0527495	8.97527e-05
0.0765118	0.0766107	-9.8871e-05
0.0280228	0.0279462	7.65366e-05
0.00601943	0.00613765	-0.000118219
0.08475	0.0847989	-4.88984e-05
-0.0596553	-0.0595306	-0.000124707
0.0468989	0.0469765	-7.7633e-05
0.080685	0.080649	3.59901e-05
0.00889968	0.00895846	-5.87789e-05
-0.0194096	-0.0193701	-3.95054e-05
-0.0365284	-0.0366131	8.47117e-05
-0.0134365	-0.0132774	-0.000159094
0.0315399	0.0313701	0.000169721
0.00728052	0.00724012	4.04019e-05
-0.00345932	-0.00364948	0.000190158
0.019403	0.0193719	3.11077e-05
-0.000348355	-0.000648975	0.00030062
0.0245096	0.0244616	4.80106e-05
0.0126935	0.0125818	0.000111768
0.019367	0.0193885	-2.15457e-05
0.0149351	0.015024	-8.89444e-05
0.0438928	0.0439323	-3.95559e-05
0.0335573	0.0334093	0.000147921
0.0124497	0.0123353	0.00011446
0.0679207	0.0682398	-0.000319043
0.0355165	0.0355026	1.39744e-05
0.0333014	0.0331182	0.000183219
0.00101738	0.00111579	-9.84136e-05
-0.0248491	-0.0247456	-0.00010349
0.0678221	0.0678521	-2.99954e-05
-0.023775	-0.0240904	0.000315305
0.00400913	0.0040903	-8.11731e-05
-0.0467799	-0.0467626	-1.72789e-05
[truncated: 1,001 more rows]

## Sheet: FIG_4
mean_43	mean_32	oadev_43	oadev_32
0.000277724	0.000151673	0.000341708	0.00033655
9.18487e-06	-0.000162406	0.00016017	0.000164711
-0.000203861	-0.000178415	0.000422639	0.000248904
-0.000227985	-0.000227322	0.000394113	0.000346698
3.00226e-05	0.000451765	0.00028054	0.000233231
-6.90429e-05	-0.000257017	0.000364723	0.000261642
-9.50661e-05	0.000150007	0.000368866	0.000243438
-0.000156094	-8.62126e-05	0.000234196	0.000265773
0.00032894	0.000380815	0.000352034	0.000351027
-6.63569e-05	6.32717e-05	0.000376816	0.0004489
0.000161988	-0.00016413	0.000607111	0.000972579
-0.000169145	0.000160616	0.000263547	0.000300914
-0.000222308	-0.000285666	0.000302141	0.000309157
0.00048471	0.000410656	0.000219669	0.000196825
-5.39931e-05	3.0411e-05	0.000243139	0.000250147
-3.30267e-05	-0.000215292	0.000220078	0.000494095
-0.000435563	-0.000428744	0.00018352	0.000309057
-8.72146e-05	-0.000230399	0.000405036	0.000449348
6.81491e-06	-8.51152e-05	0.000110515	0.000449599
-0.000175817	-0.000250211	0.000287042	0.000339763
0.000234927	0.000203878	0.000109331	0.000270506
-2.34253e-05	-0.000455756	0.000190652	0.000159324
-8.61851e-05	-1.8899e-05	0.000141109	0.000278419
-7.75694e-05	0.000192806	0.000234685	0.000216496
0.000389505	0.000430004	0.000350821	0.000337517
-0.000352884	-0.000430686	0.000442075	0.000423264
0.000131107	0.000179882	0.000496413	0.000567491
0.000258885	0.000198452	0.00068028	0.000939603
-5.40878e-05	4.75258e-05	0.000417054	0.000288457
-0.000113264	-0.000175412	0.000313841	0.000177886
0.000121971	6.23797e-05	0.000288934	0.000593986
-0.000123083	1.93041e-05	0.000399111	0.000311278
-0.000278068	-0.000301059	0.000207581	0.000165876
-5.23407e-05	-0.000107466	8.20461e-05	0.000132527
6.59936e-05	-8.83472e-05	0.000406477	0.000488822
0.000527655	0.000535674	0.000248721	0.000444701
-0.000131401	-0.000526578	0.000349089	0.0003847
-0.000181753	-0.000182295	0.000288363	0.000383519
0.000372389	0.000210816	0.000190115	0.000219115
0.00027745	2.85173e-05	0.00036903	0.000254542
-0.000107744	-0.000129536	0.00038502	0.000463515
-7.4886e-05	7.05525e-05	0.000249821	0.00027245
-0.000338293	-0.000284965	0.000120979	0.000436768
-0.000243426	-0.000231028	0.000187411	0.000524991
9.81446e-05	3.92328e-05	0.000230342	0.000288098
-8.16746e-05	4.54823e-05	0.00018211	0.000274223
-5.89491e-05	7.69924e-05	0.000178655	0.000324107
-5.52414e-05	-3.21334e-05	0.000342293	0.000484049
-7.57074e-06	-7.24652e-05	0.000215447	0.000175979
0.000228383	0.000307486	0.000517884	0.000398219
0.000230775	0.000146745	0.000174351	0.000241416
-7.84589e-06	-2.14009e-05	0.000176874	0.000229231
-0.000279322	-0.000297648	0.000341043	0.000388443
-0.000337427	-0.00037186	0.000243366	0.000305628
0.00010997	8.75886e-05	0.000655429	0.000615437
-0.000122684	-0.00014041	0.000233148	0.0003369
-2.4189e-05	1.18262e-05	0.000337371	0.000364309
-0.000102633	3.73233e-05	0.000608811	0.000399462
7.63071e-05	9.41634e-05	0.000380626	0.000441085
0.000123141	2.36676e-05	0.000426588	0.000318211
-1.72005e-05	-0.00011469	0.000149518	0.00033533
0.000336469	0.000373707	0.000410604	0.000379956
0.000375796	0.000528035	0.000258084	0.000345035
-0.000182382	-0.00041697	0.000205622	0.000446067
5.83766e-05	0.000170087	0.000393144	0.000366461
7.45723e-05	6.78592e-06	0.000156504	0.00016689
0.000229489	0.000334518	0.000304665	0.000265333
5.89338e-05	0.000390513	0.000479599	0.000616188
0.00037195	0.000111142	0.000372961	0.000401047
-0.000174101	-6.9837e-05	0.000155096	0.000167047
9.77109e-05	2.70033e-05	0.000490161	0.000507653
0.000209163	0.00012119	0.000328935	0.000208813
8.96039e-08	-0.000142979	0.000222802	0.000344524
-2.16279e-05	-2.70535e-05	0.000400272	0.000310973
0.000165853	-0.000144968	0.00016118	0.000160298
0.000328493	0.00014603	0.000237537	0.000264738
0.000104933	0.000186814	0.000398609	0.000286539
-2.75175e-05	-7.18527e-05	0.000254925	0.000209504
-0.000172214	-0.000219304	0.000214187	0.000291856
-0.000260721	-0.000389085	0.000391511	0.000379508
8.25975e-05	0.000400501	0.000447343	0.000518961
-0.000160984	-1.12937e-05	0.000142051	0.000157851
-0.000271132	-0.00026634	0.000433623	0.000396379
0.000146186	0.000250298	0.000190965	0.000259715
8.96663e-05	-1.80409e-05	0.000255401	0.00048438
-0.000301908	-0.000227044	0.000193602	0.00034554
0.000134881	0.000271956	0.000717914	0.000484113
0.000273587	6.1305e-05	0.000680497	0.000372539
-6.92842e-05	-0.000195782	0.000271074	0.000201097
2.25036e-05	-1.14579e-05	0.000261662	0.000151992
0.000113141	0.000330708	0.000287676	0.000231391
-7.85982e-05	8.90621e-05	0.000742402	0.000670163
-0.000233027	-0.000420424	0.00061265	0.000822286
0.000110876	0.000159741	0.000282845	0.000498758
0.000174959	0.000262994	0.000270465	0.000161148
-6.97787e-05	-1.56658e-06	0.000453081	0.000402397
-1.37619e-05	-8.6367e-05	0.000251539	0.000224716
0.000265652	0.000482839	0.000167599	0.000203742
-0.000287985	-0.000305832	0.00026335	0.000245412
0.0002292	0.000305668	0.000557802	0.000627793
4.01293e-05	1.7526e-05	0.000283823	0.000405368
7.57276e-05	-0.000235877	0.000445653	0.000527163
0.000331884	0.000357442	0.000238505	0.000487188
-0.000118346	-0.00016126	0.000261957	0.000345163
-0.000152469	-0.000168091	0.000116525	0.000244439
-0.000185878	-0.000107818	0.000489064	0.000555379
-0.000418505	-0.000555905	0.000336073	0.000228398
-3.04452e-05	-0.000208998	0.000364709	0.000206107
-0.000535183	-0.000538187	0.000301406	0.000263038
-9.35993e-05	-0.000236118	0.000143405	0.000374053
0.00036704	0.000441082	0.000143063	0.000186084
-0.000290618	-0.000334305	0.000373148	0.000421418
-0.000304644	-0.000284639	0.000263825	0.000409891
0.000359798	0.000188468	0.000271122	0.000358918
-0.000202853	-0.000263569	0.0002912	0.000342168
-2.33321e-06	-7.74881e-05	0.000291625	0.000382724
-0.000199491	-0.000231438	0.000184825	0.000311129
0.000171976	0.000121967	0.000179928	0.000172566
0.000152441	0.000295924	0.000112994	0.000156381
-9.87218e-05	-0.000133686	0.000338239	0.000436246
1.76979e-05	-3.13867e-05	0.000172578	0.000225697
0.000211304	0.000210259	0.000244346	0.000229925
-0.000167524	-6.78095e-05	0.000272762	0.000196038
0.000286584	0.000247334	0.000119782	0.000132774
-0.000548768	-0.000665315	0.000199817	0.000286483
-0.000189518	-0.000237154	0.000231459	0.000187751
-0.000168961	-0.000169435	0.000362702	0.000330062
0.000164618	0.000354773	0.000360379	0.000769362
0.000323357	-0.000115011	8.98958e-05	0.000238342
7.21639e-05	0.000148098	0.000216247	0.000420917
0.000458522	0.00071831	0.000567894	0.00035151
-0.000111213	-0.000165685	0.000211731	0.000319017
-3.40845e-05	-1.04067e-06	0.000179556	0.000286343
-0.000160199	-0.000263892	0.000130732	0.000161774
-0.00016214	-0.000132877	0.000203756	0.000331737
0.000211364	0.000178683	0.000140955	0.000249677
-0.000395594	0.000109223	0.000418998	0.00044478
0.000301932	0.00056578	0.000240861	0.000244858
4.43744e-05	8.745e-06	0.000817426	0.00102374
-6.83501e-05	-0.000192317	0.000270557	0.000153593
0.000189735	0.000285272	0.000312848	0.000308572
-0.000389208	-0.000449373	0.000788677	0.000594798
9.83141e-05	0.000196926	0.000150299	0.000223588
0.000393804	0.000287657	0.000294302	0.000196475
-0.000250152	-0.000312187	0.000263568	0.000384093
0.000132911	8.63687e-05	0.000356292	0.000528545
-0.000307455	-0.000407324	0.000397337	0.000267046
-0.000244531	-9.29324e-05	0.000327659	0.000247587
-0.000353692	-0.000524522	0.000190981	0.00038643
-0.000124923	-0.000459349	0.000571617	0.000625291
-2.09481e-06	0.000128357	0.000423182	0.000240641
-0.000270132	-0.000310341	0.000407841	0.000483603
0.000195994	1.89448e-05	0.000231299	0.000710113
2.19073e-05	-6.08252e-05	0.000194502	0.000302646
-0.00034036	-0.000490968	0.000180913	0.000203683
-6.05103e-05	3.82511e-05	0.000244948	0.000376316
0.000248036	0.000181892	0.00057247	0.000361564
0.000378847	0.000349304	0.000470513	0.000496303
6.58487e-05	-1.14542e-05	0.000527679	0.000541327
0.000210013	0.00015866	0.000256657	0.000338154
-7.25839e-05	-4.82403e-05	0.000329488	0.000282688
-0.000186535	-8.22378e-05	0.000748063	0.000634535
0.000407233	0.000336173	0.000342126	0.000294521
-0.000132315	-0.000117227	0.000402538	0.000615274
-0.000328174	-0.000175927	0.000125389	0.000196786
7.77465e-05	0.000142718	0.000321809	0.000186302
-0.000185908	-0.000197093	0.000216192	0.000138542
-0.000172082	-0.000139777	0.00026472	0.000412618
0.00017262	0.000210111	0.000148165	0.00021622
-0.000221757	-0.000166086	0.000216466	0.000141829
-0.000431551	-0.000358685	0.000580415	0.000784799
9.1182e-05	0.000236672	0.000232044	0.000228768
-4.5218e-05	0.000213356	0.000465656	0.000373288
-0.000207759	0.000274024	0.000242095	0.000166334
-0.000135262	-3.59153e-05	0.000155283	0.000165513
0.000255306	0.00022377	0.000197632	0.000128992
-1.75812e-05	0.00012308	0.000297705	0.000226844
-2.53341e-05	-7.41335e-05	0.000373613	0.000222409
5.09347e-05	0.000103249	0.000187423	0.000353527
-0.0001195	-0.000219453	0.000173159	0.000139342
0.00022056	0.000398422	0.000376007	0.000225211
2.19212e-05	0.000183407	0.000264306	0.000360194
-7.63557e-05	9.44328e-05	0.000260999	0.000627148
-2.61665e-05	4.57511e-05	0.000186081	0.000313423
-2.12386e-05	4.01315e-05	0.000356562	0.000278117
-9.74158e-05	-7.00825e-05	0.000243816	0.000244244
0.000285514	3.64595e-05	0.000434027	0.000396798
-0.000352234	-0.0003634	0.000201959	0.000256582
5.72358e-05	0.000102681	0.000268696	0.000447813
-0.000188802	-2.98588e-05	0.000319315	0.00036226
-0.000211157	-0.000159716	0.000512414	0.000454736
-0.000286548	-0.000247306	0.000246287	0.000221858
-0.000152135	-0.000103796	0.000368306	0.000476875
0.000118441	0.000342566	0.000203547	0.000154521
0.000109362	-9.20848e-05	0.000184153	0.000196163
0.000359164	0.00040987	0.000181771	0.000119816
-0.000373033	-0.000118427	0.000295824	0.000415601
-0.000332102	-0.000389494	0.000570438	0.000459779
4.32111e-05	-0.000160172	0.000444538	0.000439671
-3.01506e-06	-6.08838e-06	0.000309866	0.0002532
-9.12284e-06	-8.12589e-05	0.000395535	0.000522628
-0.000241674	-0.000156009	0.000294511	0.000449663
-0.000280445	-0.0003237	0.000263738	0.000347209
-0.000129245	4.75829e-05	0.000255244	0.000268885
0.000155528	0.000124607	0.000343495	0.000332595
0.000418755	0.000200917	0.000235319	0.000622825
-0.000339356	-0.000271369	0.000513714	0.000349173
-1.02624e-06	0.00013774	0.000117237	0.000209935
0.000152065	8.92633e-05	0.000155723	0.000317767
-9.47882e-05	9.44986e-05	0.000439271	0.00071194
-0.000113578	-2.66177e-05	0.000134608	0.000405547
-0.000266691	-0.000351544	0.000234485	0.000255806
0.000219533	0.000428166	0.000567653	0.00067672
6.33535e-05	-5.30001e-05	0.000130262	0.000190109
-0.000498328	-0.000587347	0.000171477	0.00013938
-0.000141483	-0.000383059	0.000317223	0.000167479
-0.000235393	-0.000238672	0.000454852	0.000582001
0.000140107	0.000308599	0.000281937	0.00033868
0.00020044	0.000176355	0.000184501	0.000265258
8.09652e-05	-5.45989e-05	0.000376954	0.000916077
-0.00014568	-0.000105599	0.000278325	0.000477076
0.000304414	0.000175241	0.000149811	0.0001843
-1.61845e-06	8.68381e-05	0.000494834	0.000446406
-0.000172928	-0.000183107	0.000257016	0.000227971
0.000283012	0.000172355	0.00074944	0.00111942
-0.000211441	-0.000150001	0.000103006	0.000148496
-0.000216804	-0.000451477	0.000166609	0.000188868
-4.77938e-05	-0.000344438	0.000383184	0.000329828
3.47475e-05	0.000103309	0.000348016	0.000396297
-0.000272699	-0.000222139	0.000181874	0.000510004
-0.000293415	-0.000211976	0.000187709	0.000668797
0.000109114	3.33098e-05	0.000343452	0.000279833
0.000266078	0.000168218	0.000262692	0.000195207
0.000165566	2.79836e-06	0.000236259	0.000367193
0.000144483	0.000108264	0.000506545	0.000736019
0.000736613	0.000728883	0.000281559	0.000374356
-0.000197844	0.000207052	0.000323485	0.000281913
-5.55218e-05	-0.000139262	0.000374463	0.00036471
0.000249602	0.000107682	0.000267829	0.000147609
-0.000104434	-8.03308e-05	0.000284023	0.000366708
0.000169857	-1.15897e-05	0.000206222	0.000234891
0.000259191	0.00014285	0.000253482	0.000454181
0.000104627	-7.19751e-05	0.000515674	0.000633022
0.000156742	0.00025319	0.000169639	0.000180079
0.000237755	-0.00010487	0.000174765	0.000266132
0.000104241	-5.5152e-05	0.000439417	0.000211835
8.08947e-05	3.36915e-05	0.000125909	0.000205005
-0.000378185	-0.000296451	0.000126984	0.000189939
0.000395156	0.000495547	0.000317851	0.000404619
-8.22895e-05	-0.000104385	0.000428261	0.0003272
3.13294e-05	0.000233253	0.000563227	0.000379162
-8.05056e-05	9.08991e-05	0.000270919	0.000302454
6.96538e-05	0.000115766	0.000136044	0.000145141
-0.000180138	0.000133407	0.000383728	0.000397799
8.97509e-05	0.000111118	0.000435264	0.000370652
2.12948e-05	0.000151952	0.000193839	0.000111581
-0.00020894	-0.00028237	0.000127806	0.000260529
-0.000329549	-0.000387794	0.000279264	0.000329159
-8.36696e-05	-0.000208613	0.00030464	0.000254691
-3.77696e-06	-0.000112843	0.000346125	0.000320013
-0.00055455	-0.00079563	0.000370311	0.000507071
-0.000178017	-6.14582e-05	0.000434064	0.000404298
-2.09433e-05	5.29621e-06	0.000211109	0.000352944
8.08853e-05	-0.00014778	0.000204926	0.000202916
0.00049208	0.0005879	0.000553074	0.000750743
-0.00013506	-0.000179179	0.000341514	0.000534896
4.57797e-05	3.32796e-05	0.000163288	0.000356159
0.000202055	0.000147275	0.000292647	0.000562468
0.000395779	0.000519671	0.000395496	0.000349293
0.000153751	0.000209779	0.000324276	0.000383143
5.96351e-05	9.73514e-05	0.000184596	0.000248441
-8.69827e-05	-0.000110831	0.000227123	0.000237382
-0.000446143	-0.000867118	0.000172241	0.00029665
-1.97951e-05	0.000107237	0.000585302	0.00024239
0.000552866	0.000662589	0.000174777	0.000254808
-0.000271902	-0.00027854	0.000723492	0.000637108
-0.000314208	-0.000323126	0.000354324	0.000371882
-0.000307249	-0.000409328	0.000273868	0.000278056
-9.93903e-05	-0.00016533	0.000219148	0.000305634
1.33225e-05	-9.87619e-05	0.00018465	0.000162441
0.000214883	0.000250621	0.000357038	0.000299386
-0.000266803	-0.00012183	0.000395543	0.000495554
-0.000322173	-0.000389316	0.00030634	0.000309531
0.000341533	0.000312812	0.000592002	0.000662163
-0.000309148	-0.00022887	0.00028295	0.00023958
0.000250429	8.36645e-06	0.000280559	0.000205922
1.96619e-05	-6.73885e-05	0.0001402	0.000214489
0.000203788	0.000294949	0.000292991	0.000164623
0.000318135	0.000454447	0.000339032	0.000342722
-0.000107194	-0.000116611	0.000206023	0.000264421
5.66575e-05	9.10538e-06	0.000277943	0.000496842
2.8177e-05	4.25544e-05	0.000251138	0.000386841
-0.000481566	-0.000703409	0.000233245	0.000131861
0.000353585	0.000245431	0.000305371	0.000254299
-0.000248628	-0.000271152	0.000542839	0.000583476
0.000358709	0.000305569	0.000392111	0.00039278
-0.000106752	-0.00011446	0.000432252	0.000464995
0.000145704	0.000207707	0.000201572	0.00037937
0.000538162	0.000698495	0.000171738	0.000152452
-5.7233e-05	-2.29738e-05	0.000529167	0.000621482
-0.000128597	-0.000120061	0.00014429	0.000411378
5.34835e-05	0.000218061	0.000727567	0.000414296
-0.000463435	-0.000518005	0.000240178	0.000265292
0.000170168	0.000265526	0.000247541	0.000314344
-0.000460557	-0.000603337	0.00018669	0.000169535
0.000224775	0.000402728	0.000178551	0.000230904
-0.000121548	-0.000278334	0.000358257	0.000708484
-0.000367105	-0.000420943	0.000227756	0.000216761
-3.2334e-05	-2.17963e-05	0.000173309	0.000227895
-0.000146492	-0.000118607	0.000429819	0.000261075
0.000277121	0.000170883	0.000261077	0.000337523
9.50491e-05	0.000147095	0.000246677	0.000199905
1.79902e-05	-3.21835e-05	0.000298859	0.000163541
2.46146e-05	5.77058e-05	0.000816893	0.000970684
0.000265609	0.000320904	0.000119574	0.00030748
0.000283196	0.000352923	0.000315988	0.000264308
-0.000195239	-0.00016303	0.000496861	0.000622381
-0.000129362	-0.000224924	0.000181674	0.000313052
4.71481e-05	-2.64943e-05	0.00023066	0.000230022
3.53526e-05	-8.86945e-05	0.000169039	0.00017105
-0.000144606	-0.000105575	0.000213517	0.00013087
3.80329e-05	0.000139118	0.000219155	0.000252044
0.000444752	0.000474354	0.000162248	0.000149336
-4.78411e-05	-4.43227e-05	0.000137701	0.000291036
0.000300314	0.00022517	0.000202065	0.000134069
-2.87132e-05	-0.000305146	0.000160653	0.000296593
-0.000283018	-0.000367547	0.000302349	0.000422032
-5.99585e-05	-9.43681e-05	0.000161599	0.000131983
-0.000129134	-0.00016365	0.000611899	0.000701323
9.31821e-06	-3.68897e-06	0.000327821	0.000221539
0.000135059	-3.49427e-06	0.000224407	0.000223743
1.18141e-06	-4.85119e-05	0.000381999	0.000414864
-0.00020538	-0.000190823	0.000513579	0.000541469
0.000286481	0.000609081	0.000347934	0.000303544
-8.53199e-07	0.000247713	0.000715088	0.000259515
9.36907e-05	1.16297e-05	0.000480961	0.000354733
-0.000216373	-0.000273147	0.000119259	0.000264655
1.17356e-05	2.03344e-05	0.000393556	0.000369789
-0.000279663	-0.000187756	0.000316768	0.000419364
0.000130717	0.000248337	0.000334506	0.000345569
-0.000299358	-0.000231173	0.000137037	0.000175051
0.000100469	5.97622e-05	0.000204031	0.000151915
-0.000392304	-0.000350471	0.000234444	0.000304386
-0.000184433	-0.000244811	0.000443395	0.0004547
-0.000152227	-7.7604e-05	0.000382921	0.000215904
0.000118244	-6.19932e-05	0.000152427	0.000198378
3.93209e-05	0.000152003	0.000530732	0.000119549
0.000144702	0.000276774	0.000541929	0.00028726
0.000281475	0.000115826	0.000168628	0.000245791
0.00043862	0.000381218	0.000180482	0.00058745
-0.000137731	-7.40948e-05	0.000370375	0.000521847
0.000327097	0.000277262	0.000239311	0.000334768
0.000205902	-1.76882e-05	0.00053439	0.000589826
-0.000424913	-0.000262892	0.000268488	0.000226104
4.07354e-05	0.000122274	0.000182035	0.000311026
7.55542e-05	0.000108405	0.000148124	0.000519929
0.000427534	0.000367607	0.000335256	0.000578467
-5.31302e-05	-9.04969e-05	0.000270923	0.000590026
0.00016478	0.000208217	0.000267195	0.000197805
-7.43319e-05	-1.92905e-05	0.000210243	0.0002907
5.39895e-05	0.000109017	0.000342268	0.000249739
-8.19091e-05	-0.000191668	0.000491882	0.000436331
-0.000102415	-0.000104179	0.000133313	0.000153164
0.000102262	0.000151463	0.000258105	0.000136027
4.29518e-05	0.000265541	0.000360408	0.000398716
0.0001341	0.000174809	0.0005951	0.000700098
-6.46341e-05	2.09157e-05	0.000249592	0.000376496
-5.68204e-05	2.55619e-05	0.000379221	0.000222155
0.000132349	6.73557e-05	0.000223211	0.000557108
-2.17211e-05	2.17439e-05	0.000148052	0.000126471
-0.000220538	-0.00019345	0.000194313	0.000353632
-0.000425333	-0.00035867	0.000198101	0.000154317
9.06652e-05	0.000165293	0.000159089	0.000162926
0.000386465	0.000302161	0.00062544	0.000686618
0.000174796	0.000254622	0.000263138	0.000205119
-0.000165958	1.20041e-05	0.000169152	0.000211213
0.000348932	0.00026381	0.000208548	0.000172186
0.000454438	0.000704356	0.000158206	0.000178976
0.000266276	0.000327098	0.000127945	0.000287013
0.000302918	0.000306075	0.000185582	0.000395346
0.000100471	0.00038179	0.000613019	0.000659345
3.08287e-05	7.19854e-05	0.000257877	0.000141058
5.83855e-05	0.000188382	0.000571008	0.000675788
3.35644e-05	-3.48174e-05	0.000207516	0.000246911
6.8251e-05	5.64386e-05	0.000506465	0.000437582
0.000152773	-1.4001e-05	0.000496809	0.000356271
8.78406e-05	-6.03857e-05	0.000197898	0.000176215
0.000328319	0.000215188	0.000493736	0.000414469
-0.000381307	-0.000487156	0.000475324	0.000600389
-0.000279989	-0.000129528	0.000599469	0.000575841
0.000172619	-0.000307661	0.000355478	0.000573334
-0.000213573	-0.000354245	0.000271228	0.000258762
-0.000246661	-0.000265404	0.000280222	0.000426294
-9.04654e-05	-9.88068e-05	0.00034959	0.000286456
4.49997e-05	8.25663e-05	0.000144259	0.000266269
0.000124626	1.09476e-05	0.000150019	0.000141394
-0.000241906	3.76371e-05	0.000743641	0.000718001
0.000574154	0.00058053	0.000129858	0.000203495
0.000187957	0.000335493	0.000253329	0.000636865
0.000522628	0.00046874	0.000145481	0.000150141
1.81017e-05	4.66446e-05	0.000133797	0.000218608
0.000143688	0.000299283	0.000248829	0.000248616
-0.000221812	-4.58649e-05	0.000156084	0.000305142
0.000218513	5.131e-05	0.000456168	0.000359532
-0.000256332	-0.000557918	0.00012466	0.000588705
-8.81164e-05	-0.000108849	0.000159159	0.000140959
0.000315682	0.000420062	0.000351759	0.000525957
0.000204641	0.000113926	0.000611013	0.000681066
-0.000130111	-0.000194136	0.000262524	0.000216744
6.52426e-05	8.27981e-06	0.000304737	0.000341465
6.98405e-05	0.000160969	0.000193705	0.000204399
1.18384e-05	-0.000125031	0.000264786	0.000240395
-0.000199098	-0.00022608	9.33182e-05	0.000103976
-0.000100297	-0.000248909	0.000122231	0.000108365
4.10129e-05	0.000291855	0.000359682	0.000160687
-0.00011297	-3.74241e-06	0.000284288	0.000217602
-0.00027152	-0.000632753	0.000433077	0.000674433
0.000255171	0.00029532	0.000394965	0.000377344
-0.000129339	-0.000233161	0.000213422	0.000484508
0.00028592	0.000376971	0.000199323	0.000351121
0.00022326	0.000281098	0.000357361	0.000226066
2.37822e-05	-0.000158912	8.78366e-05	0.000192423
3.95178e-05	-0.000114993	0.00032641	0.000149196
-0.000412151	-0.000614019	0.000418257	0.000698708
-0.000197873	7.22007e-05	0.000253245	0.000132692
0.00010888	-8.3549e-05	0.000544012	0.000443968
3.22691e-05	9.29225e-05	0.000825715	0.000954754
-0.000420183	-0.000339328	0.00018404	0.000278661
-0.000100025	-0.000343236	0.000194008	0.000663213
7.14926e-05	5.75614e-05	0.000307305	0.000390555
0.000249875	2.35491e-05	0.00018013	0.000366486
5.15706e-05	4.47943e-05	0.000464996	0.000170639
0.00012028	-0.000112071	0.000252324	0.000560919
0.000164626	0.000229105	0.000254666	0.00016629
-1.56298e-05	5.89923e-06	0.00015587	0.000145539
-0.000488904	-0.00016113	0.000729801	0.000362358
9.057e-06	0.000124724	0.000342593	0.000389655
9.77361e-05	0.000210021	0.000399522	0.000416928
2.41109e-05	-1.80106e-05	0.000136081	0.000347824
0.000311846	6.58804e-05	0.000359052	0.000757912
2.64474e-06	2.02311e-05	0.000281212	0.000337724
0.000228398	5.48247e-05	0.00050455	0.000166733
0.000277193	-1.64177e-05	0.000151465	0.000479223
0.000240262	0.000116131	0.000342063	0.000260716
3.86657e-05	-6.04749e-05	0.000204423	0.000431855
-0.000175859	-0.00012982	0.000397798	0.00041972
-0.000259227	-0.000311654	0.00019566	0.000472732
0.000108412	0.000199699	0.000202153	0.000143333
0.000411358	0.000366992	0.000145205	0.000197547
-6.48509e-05	-3.45943e-05	0.000175297	0.000196055
0.000237233	0.000156709	0.000386978	0.000562019
-0.000122928	-0.000150804	0.000294083	0.000278393
-0.000220781	-7.62414e-05	0.000566074	0.000616598
0.000104464	-3.32772e-05	0.000320867	0.000273724
-0.000231526	-7.58491e-05	0.000410443	0.000733464
0.000190297	0.000146425	0.000350743	0.00037518
-0.000138276	-0.000195713	5.95929e-05	0.000155884
0.000187854	0.000108071	0.00021079	0.000287053
8.29824e-05	0.000399807	0.000385029	0.000219581
0.000329849	0.000294671	0.000404802	0.000563052
-6.89851e-05	0.000115882	0.000200969	0.0002153
0.000186346	0.000114383	0.000548326	0.000361629
-4.06986e-05	4.15329e-05	0.000462017	0.000424484
2.44884e-05	-0.000228206	0.000143575	0.000215295
0.000315618	0.000234922	0.000230233	0.000357463
-3.63936e-05	2.58832e-06	0.00022348	0.000212434
4.15834e-05	0.000183415	0.000222152	0.000219421
0.000123664	0.000202511	0.00017553	0.00030544
2.59232e-05	0.000193926	0.000277428	0.000547256
0.000215537	0.000102987	0.000328233	0.000443911
0.000151274	-1.02411e-05	0.000303972	0.000457541
-0.000159586	8.39814e-05	0.000456466	0.000518568
0.000339119	0.000436968	0.000414353	0.000375622
-0.000198268	-0.000105067	0.000200804	0.000130825
0.000115412	0.000133883	0.000284829	0.000482085
9.78692e-05	2.27124e-05	0.000308714	0.000411841
-6.27106e-06	-1.73811e-05	0.000428276	0.000327839
2.75163e-05	-1.95982e-05	0.000330477	0.000772714
0.000166992	0.000133081	0.000517168	0.000806027
-0.00017449	-0.000251654	0.000356616	0.000389098
-0.000335943	7.5521e-05	0.000398833	0.000256717
-7.82627e-05	-0.000111503	0.000516116	0.000604364
0.000283616	0.000474727	0.000299683	0.000435086
-0.000123208	-0.000129926	0.000329146	0.000491257
-0.000289675	-0.000258926	0.000182149	0.000276708
-0.000255314	-8.94983e-05	0.000305881	0.000299475
-0.0003597	-0.000151311	0.000362023	0.000577847
0.000120933	-5.19788e-05	0.00019973	0.000313757
5.83122e-05	-1.4896e-05	0.000391033	0.000400182
4.04906e-05	0.000123087	0.000707676	0.000190571
0.000149177	0.00028526	0.000282835	0.000246482
0.000144642	5.00492e-05	0.00035495	0.000253101
1.30557e-05	0.000298785	0.000141239	0.000144229
0.000102636	-2.58533e-05	0.000393635	0.000443188
8.20512e-05	0.000131604	0.00029568	0.000298256
-4.06662e-05	-4.40523e-05	0.000591113	0.000239265
2.0455e-05	-5.19192e-05	0.0002092	0.000427469
-0.000118713	0.000277403	0.000418908	0.000211934
0.000227103	0.00031317	0.000301034	0.000312029
0.000153474	0.000321083	0.000232161	0.000334629

## Sheet: FIG_5
laser_noise	f_43_sequential	f_32_sequential	f_43_simultaneous	f_32_simultaneous	t_meas
-0.568642	0	0	0	0	0.5
0.530295	0.00518273	0	0.00484924	-0.00395231	1
-0.103162	0.00518273	0	0.00484924	-0.00395231	1.5
0.684366	0.00518273	-0.0256052	-0.0223634	-0.0238826	2
0.395097	0.00518273	-0.0256052	-0.0223634	-0.0238826	2.5
0.144528	-0.0108283	-0.0256052	-0.0501231	-0.0593948	3
0.282279	-0.0108283	-0.0256052	-0.0501231	-0.0593948	3.5
-0.671606	-0.0108283	-0.0114638	-0.0538927	-0.0554557	4
0.364754	-0.0108283	-0.0114638	-0.0538927	-0.0554557	4.5
0.439086	-0.0451642	-0.0114638	-0.0903131	-0.0930495	5
0.107105	-0.0451642	-0.0114638	-0.0903131	-0.0930495	5.5
1.22467	-0.0451642	-0.0497367	-0.16637	-0.160023	6
-0.0214767	-0.0451642	-0.0497367	-0.16637	-0.160023	6.5
0.981858	-0.0960515	-0.0497367	-0.240341	-0.245181	7
0.386631	-0.0960515	-0.0497367	-0.240341	-0.245181	7.5
0.42335	-0.0960515	-0.0924519	-0.321265	-0.31863	8
0.793955	-0.0960515	-0.0924519	-0.321265	-0.31863	8.5
1.21692	-0.199325	-0.0924519	-0.445617	-0.448067	9
0.484272	-0.199325	-0.0924519	-0.445617	-0.448067	9.5
0.34936	-0.199325	-0.14152	-0.544618	-0.54369	10
1.30585	-0.199325	-0.14152	-0.544618	-0.54369	10.5
0.816998	-0.33796	-0.14152	-0.681673	-0.688397	11
0.470816	-0.33796	-0.14152	-0.681673	-0.688397	11.5
0.911146	-0.33796	-0.216015	-0.804286	-0.804926	12
-0.194169	-0.33796	-0.216015	-0.804286	-0.804926	12.5
1.07887	-0.443287	-0.216015	-0.892644	-0.90055	13
0.290846	-0.443287	-0.216015	-0.892644	-0.90055	13.5
1.86356	-0.443287	-0.336023	-1.01593	-1.02025	14
0.635912	-0.443287	-0.336023	-1.01593	-1.02025	14.5
0.251249	-0.543995	-0.336023	-1.07695	-1.08057	15
1.28362	-0.543995	-0.336023	-1.07695	-1.08057	15.5
0.986914	-0.543995	-0.485294	-1.17515	-1.17127	16
1.26986	-0.543995	-0.485294	-1.17515	-1.17127	16.5
0.475778	-0.669631	-0.485294	-1.23678	-1.24805	17
1.5757	-0.669631	-0.485294	-1.23678	-1.24805	17.5
0.794138	-0.669631	-0.663355	-1.31539	-1.32167	18
1.06629	-0.669631	-0.663355	-1.31539	-1.32167	18.5
1.3838	-0.826758	-0.663355	-1.38123	-1.39197	19
1.51573	-0.826758	-0.663355	-1.38123	-1.39197	19.5
2.10773	-0.826758	-0.901991	-1.49126	-1.50484	20
1.1739	-0.826758	-0.901991	-1.49126	-1.50484	20.5
0.877915	-0.973886	-0.901991	-1.53934	-1.56607	21
2.24044	-0.973886	-0.901991	-1.53934	-1.56607	21.5
1.91525	-0.973886	-1.18786	-1.65703	-1.68985	22
1.18599	-0.973886	-1.18786	-1.65703	-1.68985	22.5
1.5468	-1.14183	-1.18786	-1.72162	-1.77172	23
1.98836	-1.14183	-1.18786	-1.72162	-1.77172	23.5
1.90505	-1.14183	-1.49117	-1.82527	-1.87126	24
0.890161	-1.14183	-1.49117	-1.82527	-1.87126	24.5
2.06967	-1.31996	-1.49117	-1.88437	-1.93635	25
1.75823	-1.31996	-1.49117	-1.88437	-1.93635	25.5
1.03334	-1.31996	-1.75386	-1.92091	-1.97031	26
2.61108	-1.31996	-1.75386	-1.92091	-1.97031	26.5
1.62274	-1.55079	-1.75386	-1.98886	-2.04461	27
1.85858	-1.55079	-1.75386	-1.98886	-2.04461	27.5
1.18996	-1.55079	-1.98998	-2.01472	-2.06447	28
2.30142	-1.55079	-1.98998	-2.01472	-2.06447	28.5
2.55692	-1.81535	-1.98998	-2.08827	-2.15306	29
1.86925	-1.81535	-1.98998	-2.08827	-2.15306	29.5
1.70171	-1.81535	-2.22227	-2.12569	-2.19111	30
2.72776	-1.81535	-2.22227	-2.12569	-2.19111	30.5
2.02018	-2.09176	-2.22227	-2.19154	-2.26295	31
2.40953	-2.09176	-2.22227	-2.19154	-2.26295	31.5
2.50003	-2.09176	-2.4822	-2.27351	-2.33224	32
1.62867	-2.09176	-2.4822	-2.27351	-2.33224	32.5
3.34017	-2.37195	-2.4822	-2.35874	-2.41614	33
1.77329	-2.37195	-2.4822	-2.35874	-2.41614	33.5
3.70029	-2.37195	-2.74778	-2.46876	-2.50803	34
1.62049	-2.37195	-2.74778	-2.46876	-2.50803	34.5
3.53847	-2.65062	-2.74778	-2.56668	-2.60111	35
2.49265	-2.65062	-2.74778	-2.56668	-2.60111	35.5
2.05555	-2.65062	-2.96288	-2.64215	-2.65777	36
2.57481	-2.65062	-2.96288	-2.64215	-2.65777	36.5
2.417	-2.9057	-2.96288	-2.71158	-2.72647	37
2.47267	-2.9057	-2.96288	-2.71158	-2.72647	37.5
2.28487	-2.9057	-3.14359	-2.76634	-2.76315	38
2.25265	-2.9057	-3.14359	-2.76634	-2.76315	38.5
2.41655	-3.11827	-3.14359	-2.79173	-2.78712	39
2.68046	-3.11827	-3.14359	-2.79173	-2.78712	39.5
2.51172	-3.11827	-3.30104	-2.82292	-2.79606	40
2.38496	-3.11827	-3.30104	-2.82292	-2.79606	40.5
2.4289	-3.29454	-3.30104	-2.82046	-2.79386	41
2.35697	-3.29454	-3.30104	-2.82046	-2.79386	41.5
2.78359	-3.29454	-3.42002	-2.82104	-2.78618	42
2.05868	-3.29454	-3.42002	-2.82104	-2.78618	42.5
2.55577	-3.41813	-3.42002	-2.7829	-2.75583	43
2.32498	-3.41813	-3.42002	-2.7829	-2.75583	43.5
2.8228	-3.41813	-3.5008	-2.75245	-2.72188	44
2.45854	-3.41813	-3.5008	-2.75245	-2.72188	44.5
2.21879	-3.49367	-3.5008	-2.68995	-2.66237	45
2.87669	-3.49367	-3.5008	-2.68995	-2.66237	45.5
2.21099	-3.49367	-3.5386	-2.64036	-2.60341	46
3.05961	-3.49367	-3.5386	-2.64036	-2.60341	46.5
2.33445	-3.54145	-3.5386	-2.59508	-2.56117	47
2.63453	-3.54145	-3.5386	-2.59508	-2.56117	47.5
2.34764	-3.54145	-3.5263	-2.54637	-2.5078	48
2.856	-3.54145	-3.5263	-2.54637	-2.5078	48.5
1.09792	-3.49417	-3.5263	-2.44533	-2.42588	49
3.1304	-3.49417	-3.5263	-2.44533	-2.42588	49.5
2.47009	-3.49417	-3.50002	-2.40466	-2.39959	50
2.88799	-3.49417	-3.50002	-2.40466	-2.39959	50.5
2.78214	-3.45393	-3.50002	-2.3803	-2.39209	51
1.7006	-3.45393	-3.50002	-2.3803	-2.39209	51.5
2.71649	-3.45393	-3.39154	-2.329	-2.34283	52
2.24756	-3.45393	-3.39154	-2.329	-2.34283	52.5
2.99439	-3.3726	-3.39154	-2.30311	-2.34195	53
2.54526	-3.3726	-3.39154	-2.30311	-2.34195	53.5
1.8442	-3.3726	-3.23243	-2.26075	-2.30922	54
2.19575	-3.3726	-3.23243	-2.26075	-2.30922	54.5
2.20641	-3.22929	-3.23243	-2.2119	-2.27499	55
1.70802	-3.22929	-3.23243	-2.2119	-2.27499	55.5
2.5979	-3.22929	-3.03276	-2.16651	-2.22779	56
2.22278	-3.22929	-3.03276	-2.16651	-2.22779	56.5
1.35847	-3.01159	-3.03276	-2.0844	-2.15989	57
2.45432	-3.01159	-3.03276	-2.0844	-2.15989	57.5
1.93611	-3.01159	-2.80732	-2.03429	-2.10931	58
1.88468	-3.01159	-2.80732	-2.03429	-2.10931	58.5
2.34337	-2.78092	-2.80732	-1.98005	-2.06425	59
1.75181	-2.78092	-2.80732	-1.98005	-2.06425	59.5
2.61745	-2.78092	-2.56137	-1.94574	-2.02135	60
2.45584	-2.78092	-2.56137	-1.94574	-2.02135	60.5
1.80679	-2.52661	-2.56137	-1.91289	-1.99176	61
1.47301	-2.52661	-2.56137	-1.91289	-1.99176	61.5
1.48106	-2.52661	-2.25427	-1.84041	-1.90809	62
2.18224	-2.52661	-2.25427	-1.84041	-1.90809	62.5
1.75568	-2.25399	-2.25427	-1.79211	-1.85485	63
2.22274	-2.25399	-2.25427	-1.79211	-1.85485	63.5
1.35493	-2.25399	-1.94812	-1.7427	-1.79224	64
2.12853	-2.25399	-1.94812	-1.7427	-1.79224	64.5
2.01667	-1.98783	-1.94812	-1.7176	-1.75981	65
1.84476	-1.98783	-1.94812	-1.7176	-1.75981	65.5
1.397	-1.98783	-1.62855	-1.67688	-1.70585	66
1.53851	-1.98783	-1.62855	-1.67688	-1.70585	66.5
1.68896	-1.69382	-1.62855	-1.62767	-1.64697	67
1.28592	-1.69382	-1.62855	-1.62767	-1.64697	67.5
1.72636	-1.69382	-1.31334	-1.57885	-1.58035	68
0.954104	-1.69382	-1.31334	-1.57885	-1.58035	68.5
1.40354	-1.37223	-1.31334	-1.49452	-1.49424	69
1.30726	-1.37223	-1.31334	-1.49452	-1.49424	69.5
1.62239	-1.37223	-1.00973	-1.43228	-1.41915	70
1.59673	-1.37223	-1.00973	-1.43228	-1.41915	70.5
1.67004	-1.09242	-1.00973	-1.37989	-1.36664	71
2.05538	-1.09242	-1.00973	-1.37989	-1.36664	71.5
1.86977	-1.09242	-0.773623	-1.37755	-1.35715	72
1.92601	-1.09242	-0.773623	-1.37755	-1.35715	72.5
1.36771	-0.846341	-0.773623	-1.36962	-1.34816	73
1.84442	-0.846341	-0.773623	-1.36962	-1.34816	73.5
1.79794	-0.846341	-0.584907	-1.39287	-1.36354	74
1.99614	-0.846341	-0.584907	-1.39287	-1.36354	74.5
2.64509	-0.689725	-0.584907	-1.46927	-1.44039	75
1.8432	-0.689725	-0.584907	-1.46927	-1.44039	75.5
1.69574	-0.689725	-0.449083	-1.53803	-1.49971	76
1.98097	-0.689725	-0.449083	-1.53803	-1.49971	76.5
3.15938	-0.614068	-0.449083	-1.6721	-1.64229	77
1.67607	-0.614068	-0.449083	-1.6721	-1.64229	77.5
2.61457	-0.614068	-0.388902	-1.80949	-1.77323	78
1.48723	-0.614068	-0.388902	-1.80949	-1.77323	78.5
2.62688	-0.575359	-0.388902	-1.94113	-1.91393	79
1.50247	-0.575359	-0.388902	-1.94113	-1.91393	79.5
2.20592	-0.575359	-0.371019	-2.05937	-2.02477	80
2.28505	-0.575359	-0.371019	-2.05937	-2.02477	80.5
2.24506	-0.613968	-0.371019	-2.19345	-2.17152	81
1.39874	-0.613968	-0.371019	-2.19345	-2.17152	81.5
2.29417	-0.613968	-0.413256	-2.29294	-2.27959	82
1.93021	-0.613968	-0.413256	-2.29294	-2.27959	82.5
2.09977	-0.696755	-0.413256	-2.37825	-2.38208	83
2.42046	-0.696755	-0.413256	-2.37825	-2.38208	83.5
2.38325	-0.696755	-0.550768	-2.48366	-2.49765	84
1.31062	-0.696755	-0.550768	-2.48366	-2.49765	84.5
2.46403	-0.813267	-0.550768	-2.53347	-2.56523	85
2.28477	-0.813267	-0.550768	-2.53347	-2.56523	85.5
1.71219	-0.813267	-0.729057	-2.56849	-2.6001	86
1.87351	-0.813267	-0.729057	-2.56849	-2.6001	86.5
2.26569	-0.982271	-0.729057	-2.57944	-2.62684	87
2.15232	-0.982271	-0.729057	-2.57944	-2.62684	87.5
2.28487	-0.982271	-0.956253	-2.58567	-2.63521	88
2.2752	-0.982271	-0.956253	-2.58567	-2.63521	88.5
1.7459	-1.18571	-0.956253	-2.55133	-2.60872	89
2.11024	-1.18571	-0.956253	-2.55133	-2.60872	89.5
1.78833	-1.18571	-1.21568	-2.49651	-2.54354	90
2.04931	-1.18571	-1.21568	-2.49651	-2.54354	90.5
3.00561	-1.44924	-1.21568	-2.46431	-2.51435	91
1.69982	-1.44924	-1.21568	-2.46431	-2.51435	91.5
2.57918	-1.44924	-1.5031	-2.41157	-2.44015	92
2.67451	-1.44924	-1.5031	-2.41157	-2.44015	92.5
1.92601	-1.72675	-1.5031	-2.35602	-2.38757	93
1.61659	-1.72675	-1.5031	-2.35602	-2.38757	93.5
3.33336	-1.72675	-1.8271	-2.32042	-2.34042	94
2.84887	-1.72675	-1.8271	-2.32042	-2.34042	94.5
2.17681	-2.03698	-1.8271	-2.29031	-2.30637	95
2.699	-2.03698	-1.8271	-2.29031	-2.30637	95.5
2.80019	-2.03698	-2.17824	-2.2991	-2.29275	96
2.67132	-2.03698	-2.17824	-2.2991	-2.29275	96.5
1.80914	-2.327	-2.17824	-2.27647	-2.26555	97
2.6479	-2.327	-2.17824	-2.27647	-2.26555	97.5
2.77139	-2.327	-2.5375	-2.3014	-2.26974	98
2.85947	-2.327	-2.5375	-2.3014	-2.26974	98.5
1.71766	-2.60191	-2.5375	-2.29825	-2.25539	99
2.86692	-2.60191	-2.5375	-2.29825	-2.25539	99.5
2.65633	-2.60191	-2.88762	-2.3431	-2.27881	100
2.8224	-2.60191	-2.88762	-2.3431	-2.27881	100.5
1.44533	-2.83848	-2.88762	-2.34551	-2.27728	101
3.75525	-2.83848	-2.88762	-2.34551	-2.27728	101.5
2.47793	-2.83848	-3.2407	-2.43006	-2.34113	102
2.30153	-2.83848	-3.2407	-2.43006	-2.34113	102.5
3.38065	-3.09364	-3.2407	-2.50976	-2.41916	103
3.52455	-3.09364	-3.2407	-2.50976	-2.41916	103.5
2.09367	-3.09364	-3.55067	-2.60497	-2.49827	104
3.58059	-3.09364	-3.55067	-2.60497	-2.49827	104.5
3.73024	-3.39198	-3.55067	-2.76845	-2.66409	105
2.42846	-3.39198	-3.55067	-2.76845	-2.66409	105.5
3.94168	-3.39198	-3.85216	-2.92793	-2.80927	106
2.8847	-3.39198	-3.85216	-2.92793	-2.80927	106.5
4.02669	-3.66997	-3.85216	-3.10703	-2.99882	107
3.13885	-3.66997	-3.85216	-3.10703	-2.99882	107.5
3.44505	-3.66997	-4.10838	-3.28579	-3.17951	108
3.29845	-3.66997	-4.10838	-3.28579	-3.17951	108.5
3.16626	-3.90675	-4.10838	-3.44337	-3.35794	109
3.85292	-3.90675	-4.10838	-3.44337	-3.35794	109.5
2.5029	-3.90675	-4.31029	-3.58803	-3.51486	110
3.48107	-3.90675	-4.31029	-3.58803	-3.51486	110.5
3.389	-4.11924	-4.31029	-3.72398	-3.67567	111
2.78127	-4.11924	-4.31029	-3.72398	-3.67567	111.5
3.15402	-4.11924	-4.4479	-3.80622	-3.7782	112
2.64472	-4.11924	-4.4479	-3.80622	-3.7782	112.5
4.19794	-4.29746	-4.4479	-3.88599	-3.88703	113
2.51373	-4.29746	-4.4479	-3.88599	-3.88703	113.5
3.20421	-4.29746	-4.51114	-3.89807	-3.91849	114
3.08471	-4.29746	-4.51114	-3.89807	-3.91849	114.5
3.32818	-4.41247	-4.51114	-3.8894	-3.93872	115
3.26136	-4.41247	-4.51114	-3.8894	-3.93872	115.5
2.93809	-4.41247	-4.52213	-3.8507	-3.91379	116
3.08825	-4.41247	-4.52213	-3.8507	-3.91379	116.5
3.99957	-4.5002	-4.52213	-3.81411	-3.90445	117
3.32829	-4.5002	-4.52213	-3.81411	-3.90445	117.5
2.86231	-4.5002	-4.47135	-3.734	-3.83089	118
3.61571	-4.5002	-4.47135	-3.734	-3.83089	118.5
3.33995	-4.53712	-4.47135	-3.65729	-3.7779	119
3.7749	-4.53712	-4.47135	-3.65729	-3.7779	119.5
2.93699	-4.53712	-4.38226	-3.57166	-3.69811	120
3.44461	-4.53712	-4.38226	-3.57166	-3.69811	120.5
3.2717	-4.51825	-4.38226	-3.47407	-3.612	121
4.25074	-4.51825	-4.38226	-3.47407	-3.612	121.5
2.63073	-4.51825	-4.2587	-3.39239	-3.51927	122
3.79973	-4.51825	-4.2587	-3.39239	-3.51927	122.5
4.09747	-4.49812	-4.2587	-3.35328	-3.47703	123
3.3745	-4.49812	-4.2587	-3.35328	-3.47703	123.5
3.67665	-4.49812	-4.11269	-3.31049	-3.41105	124
3.83728	-4.49812	-4.11269	-3.31049	-3.41105	124.5
3.85822	-4.44657	-4.11269	-3.30194	-3.38709	125
3.86838	-4.44657	-4.11269	-3.30194	-3.38709	125.5
3.55521	-4.44657	-3.95724	-3.31075	-3.35927	126
4.57737	-4.44657	-3.95724	-3.31075	-3.35927	126.5
4.02069	-4.40694	-3.95724	-3.38179	-3.40191	127
3.74047	-4.40694	-3.95724	-3.38179	-3.40191	127.5
3.96906	-4.40694	-3.81774	-3.45491	-3.43891	128
3.32864	-4.40694	-3.81774	-3.45491	-3.43891	128.5
4.25717	-4.32378	-3.81774	-3.53337	-3.50269	129
4.27169	-4.32378	-3.81774	-3.53337	-3.50269	129.5
2.63467	-4.32378	-3.63897	-3.59617	-3.53251	130
4.03884	-4.32378	-3.63897	-3.59617	-3.53251	130.5
4.18126	-4.24563	-3.63897	-3.69971	-3.61366	131
3.71708	-4.24563	-3.63897	-3.69971	-3.61366	131.5
3.7185	-4.24563	-3.48415	-3.78801	-3.67903	132
3.60435	-4.24563	-3.48415	-3.78801	-3.67903	132.5
3.48757	-4.11748	-3.48415	-3.84928	-3.73684	133
4.00433	-4.11748	-3.48415	-3.84928	-3.73684	133.5
2.78522	-4.11748	-3.31647	-3.88681	-3.76755	134
3.13312	-4.11748	-3.31647	-3.88681	-3.76755	134.5
3.98008	-3.97289	-3.31647	-3.91205	-3.79959	135
2.57567	-3.97289	-3.31647	-3.91205	-3.79959	135.5
4.36971	-3.97289	-3.16621	-3.92193	-3.80367	136
3.38683	-3.97289	-3.16621	-3.92193	-3.80367	136.5
4.19167	-3.83108	-3.16621	-3.93041	-3.8295	137
3.15834	-3.83108	-3.16621	-3.93041	-3.8295	137.5
3.31238	-3.83108	-3.01305	-3.89343	-3.80252	138
3.1178	-3.83108	-3.01305	-3.89343	-3.80252	138.5
3.23474	-3.64177	-3.01305	-3.82127	-3.755	139
3.27809	-3.64177	-3.01305	-3.82127	-3.755	139.5
4.11862	-3.64177	-2.90683	-3.77403	-3.71954	140
3.79132	-3.64177	-2.90683	-3.77403	-3.71954	140.5
3.45298	-3.47715	-2.90683	-3.71167	-3.69041	141
3.2894	-3.47715	-2.90683	-3.71167	-3.69041	141.5
3.8245	-3.47715	-2.82812	-3.64887	-3.64537	142
3.88685	-3.47715	-2.82812	-3.64887	-3.64537	142.5
3.00048	-3.3069	-2.82812	-3.56578	-3.60194	143
3.92442	-3.3069	-2.82812	-3.56578	-3.60194	143.5
3.07327	-3.3069	-2.77145	-3.494	-3.53978	144
2.49337	-3.3069	-2.77145	-3.494	-3.53978	144.5
3.37819	-3.10711	-2.77145	-3.37468	-3.43964	145
3.83253	-3.10711	-2.77145	-3.37468	-3.43964	145.5
3.88469	-3.10711	-2.76788	-3.32428	-3.39409	146
2.74185	-3.10711	-2.76788	-3.32428	-3.39409	146.5
3.12049	-2.90714	-2.76788	-3.21359	-3.30815	147
3.31174	-2.90714	-2.76788	-3.21359	-3.30815	147.5
2.924	-2.90714	-2.74142	-3.11567	-3.22097	148
3.78725	-2.90714	-2.74142	-3.11567	-3.22097	148.5
2.89105	-2.74822	-2.74142	-3.03517	-3.16051	149
3.57718	-2.74822	-2.74142	-3.03517	-3.16051	149.5
2.56469	-2.74822	-2.72853	-2.95404	-3.06955	150
3.41223	-2.74822	-2.72853	-2.95404	-3.06955	150.5
2.44349	-2.58322	-2.72853	-2.8619	-2.98429	151
3.40698	-2.58322	-2.72853	-2.8619	-2.98429	151.5
2.9497	-2.58322	-2.74364	-2.80524	-2.92486	152
2.48123	-2.58322	-2.74364	-2.80524	-2.92486	152.5
2.59096	-2.40523	-2.74364	-2.70661	-2.82428	153
3.45663	-2.40523	-2.74364	-2.70661	-2.82428	153.5
3.35209	-2.40523	-2.79339	-2.68464	-2.78278	154
2.79814	-2.40523	-2.79339	-2.68464	-2.78278	154.5
3.04159	-2.2683	-2.79339	-2.64656	-2.73362	155
3.18949	-2.2683	-2.79339	-2.64656	-2.73362	155.5
3.95352	-2.2683	-2.87748	-2.68359	-2.74205	156
2.92018	-2.2683	-2.87748	-2.68359	-2.74205	156.5
3.54864	-2.18443	-2.87748	-2.72118	-2.76564	157
3.38895	-2.18443	-2.87748	-2.72118	-2.76564	157.5
2.6041	-2.18443	-2.92795	-2.76454	-2.78008	158
2.99668	-2.18443	-2.92795	-2.76454	-2.78008	158.5
3.34803	-2.14232	-2.92795	-2.82487	-2.82496	159
2.63852	-2.14232	-2.92795	-2.82487	-2.82496	159.5
3.78919	-2.14232	-2.99039	-2.90488	-2.87338	160
3.06673	-2.14232	-2.99039	-2.90488	-2.87338	160.5
2.5361	-2.11328	-2.99039	-2.9535	-2.90786	161
3.40919	-2.11328	-2.99039	-2.9535	-2.90786	161.5
3.65822	-2.11328	-3.08332	-3.06329	-2.98506	162
3.47594	-2.11328	-3.08332	-3.06329	-2.98506	162.5
3.74252	-2.17351	-3.08332	-3.18784	-3.09078	163
3.11145	-2.17351	-3.08332	-3.18784	-3.09078	163.5
2.99284	-2.17351	-3.15399	-3.28442	-3.16381	164
3.9028	-2.17351	-3.15399	-3.28442	-3.16381	164.5
3.10848	-2.28199	-3.15399	-3.40035	-3.27089	165
3.48389	-2.28199	-3.15399	-3.40035	-3.27089	165.5
3.48817	-2.28199	-3.25484	-3.51987	-3.37556	166
3.2367	-2.28199	-3.25484	-3.51987	-3.37556	166.5
3.50916	-2.42287	-3.25484	-3.61728	-3.48473	167
3.65904	-2.42287	-3.25484	-3.61728	-3.48473	167.5
3.42589	-2.42287	-3.36155	-3.71962	-3.58428	168
3.64063	-2.42287	-3.36155	-3.71962	-3.58428	168.5
2.83527	-2.58469	-3.36155	-3.7763	-3.65963	169
3.47689	-2.58469	-3.36155	-3.7763	-3.65963	169.5
3.44519	-2.58469	-3.45977	-3.83311	-3.72311	170
2.84406	-2.58469	-3.45977	-3.83311	-3.72311	170.5
3.74633	-2.76647	-3.45977	-3.85256	-3.76704	171
2.86811	-2.76647	-3.45977	-3.85256	-3.76704	171.5
3.8256	-2.76647	-3.53776	-3.85925	-3.78494	172
2.78472	-2.76647	-3.53776	-3.85925	-3.78494	172.5
3.55316	-2.95076	-3.53776	-3.82092	-3.77727	173
2.86511	-2.95076	-3.53776	-3.82092	-3.77727	173.5
3.53334	-2.95076	-3.60312	-3.76461	-3.73901	174
2.92379	-2.95076	-3.60312	-3.76461	-3.73901	174.5
3.22295	-3.12745	-3.60312	-3.66839	-3.68538	175
3.23335	-3.12745	-3.60312	-3.66839	-3.68538	175.5
2.91498	-3.12745	-3.63143	-3.55692	-3.59927	176
3.19059	-3.12745	-3.63143	-3.55692	-3.59927	176.5
2.75368	-3.28219	-3.63143	-3.41389	-3.4981	177
2.37879	-3.28219	-3.63143	-3.41389	-3.4981	177.5
3.00301	-3.28219	-3.60462	-3.23906	-3.35559	178
2.87995	-3.28219	-3.60462	-3.23906	-3.35559	178.5
2.80466	-3.40416	-3.60462	-3.05678	-3.21257	179
2.6166	-3.40416	-3.60462	-3.05678	-3.21257	179.5
2.77248	-3.40416	-3.53565	-2.866	-3.03605	180
1.81013	-3.40416	-3.53565	-2.866	-3.03605	180.5
3.54335	-3.49129	-3.53565	-2.67036	-2.86032	181
2.56152	-3.49129	-3.53565	-2.67036	-2.86032	181.5
2.67285	-3.49129	-3.42382	-2.48426	-2.66793	182
2.80087	-3.49129	-3.42382	-2.48426	-2.66793	182.5
2.57508	-3.5371	-3.42382	-2.31057	-2.48476	183
1.75985	-3.5371	-3.42382	-2.31057	-2.48476	183.5
3.85872	-3.5371	-3.30482	-2.17267	-2.3213	184
2.79958	-3.5371	-3.30482	-2.17267	-2.3213	184.5
2.59137	-3.54625	-3.30482	-2.05469	-2.18837	185
2.95228	-3.54625	-3.30482	-2.05469	-2.18837	185.5
3.11853	-3.54625	-3.18104	-2.00305	-2.10109	186
2.75584	-3.54625	-3.18104	-2.00305	-2.10109	186.5
2.65173	-3.52035	-3.18104	-1.96353	-2.03767	187
3.46662	-3.52035	-3.18104	-1.96353	-2.03767	187.5
2.45486	-3.52035	-3.04567	-1.98565	-2.01429	188
3.06115	-3.52035	-3.04567	-1.98565	-2.01429	188.5
2.65262	-3.46887	-3.04567	-2.03554	-2.02424	189
2.91011	-3.46887	-3.04567	-2.03554	-2.02424	189.5
2.6123	-3.46887	-2.89358	-2.1165	-2.05881	190
1.86751	-3.46887	-2.89358	-2.1165	-2.05881	190.5
2.77844	-3.35761	-2.89358	-2.17769	-2.0879	191
2.0429	-3.35761	-2.89358	-2.17769	-2.0879	191.5
2.63737	-3.35761	-2.71095	-2.24913	-2.12843	192
2.87473	-3.35761	-2.71095	-2.24913	-2.12843	192.5
1.45525	-3.18843	-2.71095	-2.30027	-2.16297	193
2.6779	-3.18843	-2.71095	-2.30027	-2.16297	193.5
1.98188	-3.18843	-2.51207	-2.36329	-2.20668	194
2.76342	-3.18843	-2.51207	-2.36329	-2.20668	194.5
1.98284	-2.99663	-2.51207	-2.42061	-2.27176	195
2.73548	-2.99663	-2.51207	-2.42061	-2.27176	195.5
1.80562	-2.99663	-2.30318	-2.47292	-2.32192	196
2.50879	-2.99663	-2.30318	-2.47292	-2.32192	196.5
2.40154	-2.79123	-2.30318	-2.52225	-2.3928	197
2.848	-2.79123	-2.30318	-2.52225	-2.3928	197.5
2.71195	-2.79123	-2.14581	-2.60156	-2.49077	198
3.12467	-2.79123	-2.14581	-2.60156	-2.49077	198.5
2.45356	-2.60715	-2.14581	-2.67772	-2.59496	199
2.68128	-2.60715	-2.14581	-2.67772	-2.59496	199.5
1.69124	-2.60715	-1.98093	-2.70909	-2.6432	200
2.86472	-2.60715	-1.98093	-2.70909	-2.6432	200.5
2.23914	-2.41494	-1.98093	-2.7421	-2.71406	201
2.88884	-2.41494	-1.98093	-2.7421	-2.71406	201.5
2.30088	-2.41494	-1.85584	-2.77422	-2.77201	202
3.16037	-2.41494	-1.85584	-2.77422	-2.77201	202.5
2.59625	-2.26004	-1.85584	-2.81748	-2.85382	203
2.1231	-2.26004	-1.85584	-2.81748	-2.85382	203.5
2.42317	-2.26004	-1.73552	-2.81435	-2.88221	204
2.3354	-2.26004	-1.73552	-2.81435	-2.88221	204.5
2.51739	-2.09627	-1.73552	-2.79504	-2.8962	205
2.05382	-2.09627	-1.73552	-2.79504	-2.8962	205.5
2.69902	-2.09627	-1.6544	-2.76396	-2.88082	206
1.44082	-2.09627	-1.6544	-2.76396	-2.88082	206.5
2.9605	-1.93465	-1.6544	-2.69784	-2.84152	207
2.38269	-1.93465	-1.6544	-2.69784	-2.84152	207.5
2.22079	-1.93465	-1.58967	-2.6272	-2.77647	208
2.41746	-1.93465	-1.58967	-2.6272	-2.77647	208.5
2.30794	-1.80004	-1.58967	-2.54618	-2.70644	209
1.9317	-1.80004	-1.58967	-2.54618	-2.70644	209.5
2.23727	-1.80004	-1.54029	-2.44109	-2.59437	210
2.63822	-1.80004	-1.54029	-2.44109	-2.59437	210.5
2.3313	-1.69966	-1.54029	-2.35474	-2.50875	211
2.42342	-1.69966	-1.54029	-2.35474	-2.50875	211.5
2.80041	-1.69966	-1.55441	-2.29685	-2.43215	212
2.31541	-1.69966	-1.55441	-2.29685	-2.43215	212.5
1.8924	-1.6037	-1.55441	-2.2037	-2.33014	213
2.91242	-1.6037	-1.55441	-2.2037	-2.33014	213.5
2.67943	-1.6037	-1.62882	-2.1753	-2.27686	214
2.38722	-1.6037	-1.62882	-2.1753	-2.27686	214.5
2.41714	-1.55708	-1.62882	-2.13338	-2.21299	215
2.46526	-1.55708	-1.62882	-2.13338	-2.21299	215.5
2.02042	-1.55708	-1.6986	-2.09997	-2.14052	216
2.25646	-1.55708	-1.6986	-2.09997	-2.14052	216.5
2.64724	-1.54684	-1.6986	-2.08515	-2.10038	217
1.50539	-1.54684	-1.6986	-2.08515	-2.10038	217.5
2.51669	-1.54684	-1.76789	-2.05675	-2.03229	218
1.62239	-1.54684	-1.76789	-2.05675	-2.03229	218.5
1.47823	-1.49543	-1.76789	-1.97834	-1.92932	219
2.47834	-1.49543	-1.76789	-1.97834	-1.92932	219.5
1.58544	-1.49543	-1.83853	-1.9375	-1.85158	220
1.97947	-1.49543	-1.83853	-1.9375	-1.85158	220.5
1.70751	-1.47245	-1.83853	-1.88062	-1.78123	221
1.59644	-1.47245	-1.83853	-1.88062	-1.78123	221.5
1.41334	-1.47245	-1.86745	-1.79974	-1.67437	222
2.58755	-1.47245	-1.86745	-1.79974	-1.67437	222.5
1.38365	-1.47491	-1.86745	-1.74283	-1.61343	223
1.29589	-1.47491	-1.86745	-1.74283	-1.61343	223.5
2.01547	-1.47491	-1.89848	-1.67979	-1.53681	224
2.45611	-1.47491	-1.89848	-1.67979	-1.53681	224.5
0.529572	-1.45875	-1.89848	-1.59522	-1.46634	225
2.46712	-1.45875	-1.89848	-1.59522	-1.46634	225.5
1.16164	-1.45875	-1.9237	-1.54436	-1.42015	226
2.15702	-1.45875	-1.9237	-1.54436	-1.42015	226.5
1.93607	-1.48648	-1.9237	-1.52028	-1.4115	227
2.24268	-1.48648	-1.9237	-1.52028	-1.4115	227.5
1.76495	-1.48648	-1.95631	-1.52176	-1.41562	228
1.97639	-1.48648	-1.95631	-1.52176	-1.41562	228.5
1.73688	-1.51674	-1.95631	-1.52729	-1.44085	229
2.16628	-1.51674	-1.95631	-1.52729	-1.44085	229.5
1.6858	-1.51674	-1.97986	-1.55906	-1.48302	230
2.56423	-1.51674	-1.97986	-1.55906	-1.48302	230.5
1.85795	-1.58954	-1.97986	-1.62546	-1.56301	231
1.49406	-1.58954	-1.97986	-1.62546	-1.56301	231.5
1.48511	-1.58954	-1.9643	-1.65655	-1.60482	232
2.02671	-1.58954	-1.9643	-1.65655	-1.60482	232.5
2.28018	-1.67605	-1.9643	-1.72934	-1.69461	233
2.11833	-1.67605	-1.9643	-1.72934	-1.69461	233.5
1.56679	-1.67605	-1.95501	-1.79732	-1.77284	234
2.656	-1.67605	-1.95501	-1.79732	-1.77284	234.5
0.853842	-1.74617	-1.95501	-1.84968	-1.84888	235
2.27016	-1.74617	-1.95501	-1.84968	-1.84888	235.5
1.81901	-1.74617	-1.96032	-1.92713	-1.93441	236
2.40535	-1.74617	-1.96032	-1.92713	-1.93441	236.5
1.61983	-1.83436	-1.96032	-1.997	-2.02222	237
2.55122	-1.83436	-1.96032	-1.997	-2.02222	237.5
1.42452	-1.83436	-1.94916	-2.06664	-2.10368	238
1.47403	-1.83436	-1.94916	-2.06664	-2.10368	238.5
3.02961	-1.93881	-1.94916	-2.14609	-2.20066	239
1.8571	-1.93881	-1.94916	-2.14609	-2.20066	239.5
2.26356	-1.93881	-1.94995	-2.2193	-2.27252	240
2.0079	-1.93881	-1.94995	-2.2193	-2.27252	240.5
2.67052	-2.05707	-1.94995	-2.30058	-2.36717	241
1.78212	-2.05707	-1.94995	-2.30058	-2.36717	241.5
2.20878	-2.05707	-1.94927	-2.35514	-2.41787	242
2.23832	-2.05707	-1.94927	-2.35514	-2.41787	242.5
2.85464	-2.19848	-1.94927	-2.43167	-2.50074	243
2.50527	-2.19848	-1.94927	-2.43167	-2.50074	243.5
2.25792	-2.19848	-1.97478	-2.50543	-2.56042	244
2.26384	-2.19848	-1.97478	-2.50543	-2.56042	244.5
2.19115	-2.3211	-1.97478	-2.55179	-2.60276	245
3.03917	-2.3211	-1.97478	-2.55179	-2.60276	245.5
2.06846	-2.3211	-2.037	-2.61779	-2.65425	246
2.52599	-2.3211	-2.037	-2.61779	-2.65425	246.5
2.70795	-2.46323	-2.037	-2.67629	-2.70544	247
1.86538	-2.46323	-2.037	-2.67629	-2.70544	247.5
1.88739	-2.46323	-2.05491	-2.67277	-2.67906	248
2.11871	-2.46323	-2.05491	-2.67277	-2.67906	248.5
2.20494	-2.5661	-2.05491	-2.65372	-2.66478	249
2.23276	-2.5661	-2.05491	-2.65372	-2.66478	249.5
2.78445	-2.5661	-2.11254	-2.64966	-2.64297	250
2.33531	-2.5661	-2.11254	-2.64966	-2.64297	250.5
2.15848	-2.65455	-2.11254	-2.61175	-2.60414	251
2.00229	-2.65455	-2.11254	-2.61175	-2.60414	251.5
2.36367	-2.65455	-2.15496	-2.56032	-2.5365	252
2.78675	-2.65455	-2.15496	-2.56032	-2.5365	252.5
2.33839	-2.74673	-2.15496	-2.5189	-2.50124	253
2.98787	-2.74673	-2.15496	-2.5189	-2.50124	253.5
1.95048	-2.74673	-2.21674	-2.48325	-2.45357	254
2.18609	-2.74673	-2.21674	-2.48325	-2.45357	254.5
2.44082	-2.80298	-2.21674	-2.42764	-2.40779	255
2.02586	-2.80298	-2.21674	-2.42764	-2.40779	255.5
2.41416	-2.80298	-2.26533	-2.36805	-2.34879	256
2.20132	-2.80298	-2.26533	-2.36805	-2.34879	256.5
2.28271	-2.82929	-2.26533	-2.29751	-2.28853	257
1.79315	-2.82929	-2.26533	-2.29751	-2.28853	257.5
2.55253	-2.82929	-2.30543	-2.22543	-2.22108	258
1.91804	-2.82929	-2.30543	-2.22543	-2.22108	258.5
2.93388	-2.84416	-2.30543	-2.17113	-2.18691	259
2.28538	-2.84416	-2.30543	-2.17113	-2.18691	259.5
2.87346	-2.84416	-2.36771	-2.14902	-2.17368	260
2.25643	-2.84416	-2.36771	-2.14902	-2.17368	260.5
2.67505	-2.83953	-2.36771	-2.12871	-2.16816	261
2.94907	-2.83953	-2.36771	-2.12871	-2.16816	261.5
2.20279	-2.83953	-2.42111	-2.13931	-2.17816	262
2.65255	-2.83953	-2.42111	-2.13931	-2.17816	262.5
2.65981	-2.83449	-2.42111	-2.17034	-2.21536	263
2.21008	-2.83449	-2.42111	-2.17034	-2.21536	263.5
2.70471	-2.83449	-2.47652	-2.2113	-2.25021	264
2.48939	-2.83449	-2.47652	-2.2113	-2.25021	264.5
2.24668	-2.79534	-2.47652	-2.24722	-2.28708	265
3.24265	-2.79534	-2.47652	-2.24722	-2.28708	265.5
1.68637	-2.79534	-2.51827	-2.29959	-2.32867	266
1.98716	-2.79534	-2.51827	-2.29959	-2.32867	266.5
2.85646	-2.74558	-2.51827	-2.34558	-2.38184	267
3.03351	-2.74558	-2.51827	-2.34558	-2.38184	267.5
1.25599	-2.74558	-2.52725	-2.37699	-2.39499	268
2.76552	-2.74558	-2.52725	-2.37699	-2.39499	268.5
2.68914	-2.70591	-2.52725	-2.43989	-2.45931	269
1.5198	-2.70591	-2.52725	-2.43989	-2.45931	269.5
2.29888	-2.70591	-2.50249	-2.4497	-2.45289	270
2.68735	-2.70591	-2.50249	-2.4497	-2.45289	270.5
2.39162	-2.65039	-2.50249	-2.48265	-2.48034	271
2.50925	-2.65039	-2.50249	-2.48265	-2.48034	271.5
1.92328	-2.65039	-2.48025	-2.49581	-2.47499	272
2.30493	-2.65039	-2.48025	-2.49581	-2.47499	272.5
1.76564	-2.54813	-2.48025	-2.47377	-2.46187	273
2.81434	-2.54813	-2.48025	-2.47377	-2.46187	273.5
1.2605	-2.54813	-2.42798	-2.44239	-2.42215	274
2.31	-2.54813	-2.42798	-2.44239	-2.42215	274.5
2.55361	-2.4596	-2.42798	-2.42016	-2.41119	275
1.71163	-2.4596	-2.42798	-2.42016	-2.41119	275.5
2.79513	-2.4596	-2.38076	-2.39236	-2.3743	276
1.96026	-2.4596	-2.38076	-2.39236	-2.3743	276.5
3.11662	-2.38114	-2.38076	-2.37465	-2.3713	277
2.25407	-2.38114	-2.38076	-2.37465	-2.3713	277.5
2.80866	-2.38114	-2.35408	-2.37186	-2.36508	278
2.59674	-2.38114	-2.35408	-2.37186	-2.36508	278.5
2.53422	-2.31231	-2.35408	-2.37096	-2.36993	279
2.32688	-2.31231	-2.35408	-2.37096	-2.36993	279.5
2.83516	-2.31231	-2.33059	-2.38681	-2.37956	280
2.75974	-2.31231	-2.33059	-2.38681	-2.37956	280.5
2.90389	-2.27927	-2.33059	-2.42509	-2.42538	281
1.86028	-2.27927	-2.33059	-2.42509	-2.42538	281.5
1.98765	-2.27927	-2.26055	-2.41001	-2.41342	282
2.98805	-2.27927	-2.26055	-2.41001	-2.41342	282.5
2.74791	-2.27093	-2.26055	-2.45034	-2.46113	283
2.06227	-2.27093	-2.26055	-2.45034	-2.46113	283.5
2.46008	-2.27093	-2.20707	-2.45837	-2.45945	284
3.09617	-2.27093	-2.20707	-2.45837	-2.45945	284.5
2.43694	-2.2786	-2.20707	-2.49611	-2.49819	285
1.56981	-2.2786	-2.20707	-2.49611	-2.49819	285.5
3.13712	-2.2786	-2.15754	-2.51487	-2.50726	286
2.7932	-2.2786	-2.15754	-2.51487	-2.50726	286.5
2.55132	-2.29633	-2.15754	-2.54455	-2.53722	287
3.00851	-2.29633	-2.15754	-2.54455	-2.53722	287.5
2.30906	-2.29633	-2.14644	-2.58533	-2.56777	288
2.59489	-2.29633	-2.14644	-2.58533	-2.56777	288.5
2.65402	-2.32184	-2.14644	-2.61692	-2.59642	289
3.25905	-2.32184	-2.14644	-2.61692	-2.59642	289.5
2.42165	-2.32184	-2.17053	-2.67535	-2.64215	290
3.92542	-2.32184	-2.17053	-2.67535	-2.64215	290.5
1.85297	-2.37976	-2.17053	-2.73551	-2.7	291
3.4187	-2.37976	-2.17053	-2.73551	-2.7	291.5
1.65451	-2.37976	-2.18533	-2.77724	-2.73029	292
2.91033	-2.37976	-2.18533	-2.77724	-2.73029	292.5
1.99781	-2.42001	-2.18533	-2.79055	-2.74986	293
2.32999	-2.42001	-2.18533	-2.79055	-2.74986	293.5
2.55908	-2.42001	-2.21163	-2.79355	-2.75053	294
1.98119	-2.42001	-2.21163	-2.79355	-2.75053	294.5
2.51982	-2.44025	-2.21163	-2.75936	-2.72984	295
2.39594	-2.44025	-2.21163	-2.75936	-2.72984	295.5
2.34124	-2.44025	-2.23894	-2.72193	-2.7026	296
2.02638	-2.44025	-2.23894	-2.72193	-2.7026	296.5
1.00958	-2.3891	-2.23894	-2.59196	-2.59048	297
2.35339	-2.3891	-2.23894	-2.59196	-2.59048	297.5
1.67577	-2.3891	-2.24188	-2.46748	-2.4735	298
1.6914	-2.3891	-2.24188	-2.46748	-2.4735	298.5
1.89315	-2.32532	-2.24188	-2.30685	-2.32924	299
2.39647	-2.32532	-2.24188	-2.30685	-2.32924	299.5
2.33395	-2.32532	-2.25798	-2.18663	-2.20801	300
1.1457	-2.32532	-2.25798	-2.18663	-2.20801	300.5
2.05719	-2.22661	-2.25798	-2.00684	-2.03938	301
2.40619	-2.22661	-2.25798	-2.00684	-2.03938	301.5
1.52397	-2.22661	-2.24483	-1.85375	-1.8783	302
2.56058	-2.22661	-2.24483	-1.85375	-1.8783	302.5
1.08826	-2.11995	-2.24483	-1.69381	-1.72222	303
1.96006	-2.11995	-2.24483	-1.69381	-1.72222	303.5
2.43261	-2.11995	-2.23631	-1.58492	-1.60463	304
2.19551	-2.11995	-2.23631	-1.58492	-1.60463	304.5
2.07289	-2.02937	-2.23631	-1.49829	-1.51625	305
2.2625	-2.02937	-2.23631	-1.49829	-1.51625	305.5
2.31515	-2.02937	-2.23388	-1.46402	-1.46494	306
1.50429	-2.02937	-2.23388	-1.46402	-1.46494	306.5
1.40752	-1.88792	-2.23388	-1.38592	-1.39209	307
3.17518	-1.88792	-2.23388	-1.38592	-1.39209	307.5
1.59306	-1.88792	-2.24354	-1.3999	-1.37945	308
1.59826	-1.88792	-2.24354	-1.3999	-1.37945	308.5
2.07159	-1.76541	-2.24354	-1.40349	-1.37737	309
1.92883	-1.76541	-2.24354	-1.40349	-1.37737	309.5
1.34616	-1.76541	-2.19528	-1.41523	-1.36709	310
2.3126	-1.76541	-2.19528	-1.41523	-1.36709	310.5
0.668197	-1.61724	-2.19528	-1.41681	-1.36322	311
1.81874	-1.61724	-2.19528	-1.41681	-1.36322	311.5
1.96716	-1.61724	-2.14452	-1.46346	-1.38902	312
0.433496	-1.61724	-2.14452	-1.46346	-1.38902	312.5
2.24796	-1.45772	-2.14452	-1.47532	-1.40039	313
1.92507	-1.45772	-2.14452	-1.47532	-1.40039	313.5
1.35138	-1.45772	-2.06322	-1.51237	-1.43515	314
2.26363	-1.45772	-2.06322	-1.51237	-1.43515	314.5
1.78524	-1.35766	-2.06322	-1.57778	-1.51696	315
1.18632	-1.35766	-2.06322	-1.57778	-1.51696	315.5
1.1346	-1.35766	-1.92201	-1.59234	-1.53811	316
1.4635	-1.35766	-1.92201	-1.59234	-1.53811	316.5
2.38725	-1.27637	-1.92201	-1.64731	-1.60933	317
1.20632	-1.27637	-1.92201	-1.64731	-1.60933	317.5
1.8042	-1.27637	-1.78602	-1.67999	-1.65626	318
1.86257	-1.27637	-1.78602	-1.67999	-1.65626	318.5
0.240997	-1.15	-1.78602	-1.65821	-1.66641	319
1.68259	-1.15	-1.78602	-1.65821	-1.66641	319.5
1.01606	-1.15	-1.6278	-1.64282	-1.66787	320
1.19711	-1.15	-1.6278	-1.64282	-1.66787	320.5
0.722403	-1.01624	-1.6278	-1.5743	-1.62095	321
0.741549	-1.01624	-1.6278	-1.5743	-1.62095	321.5
1.83169	-1.01624	-1.46453	-1.51749	-1.57142	322
0.65914	-1.01624	-1.46453	-1.51749	-1.57142	322.5
1.1569	-0.880482	-1.46453	-1.41862	-1.48658	323
0.589723	-0.880482	-1.46453	-1.41862	-1.48658	323.5
0.434493	-0.880482	-1.23048	-1.27122	-1.34343	324
0.958001	-0.880482	-1.23048	-1.27122	-1.34343	324.5
0.690221	-0.742732	-1.23048	-1.1179	-1.20589	325
0.601466	-0.742732	-1.23048	-1.1179	-1.20589	325.5
0.565784	-0.742732	-0.977198	-0.945029	-1.02657	326
0.273364	-0.742732	-0.977198	-0.945029	-1.02657	326.5
1.73059	-0.623667	-0.977198	-0.791806	-0.883009	327
0.561521	-0.623667	-0.977198	-0.791806	-0.883009	327.5
0.85521	-0.623667	-0.728907	-0.635147	-0.722863	328
0.478198	-0.623667	-0.728907	-0.635147	-0.722863	328.5
0.597243	-0.485578	-0.728907	-0.465511	-0.562534	329
0.69874	-0.485578	-0.728907	-0.465511	-0.562534	329.5
1.18328	-0.485578	-0.50884	-0.347453	-0.43352	330
0.776099	-0.485578	-0.50884	-0.347453	-0.43352	330.5
1.03237	-0.38185	-0.50884	-0.248756	-0.333771	331
0.162285	-0.38185	-0.50884	-0.248756	-0.333771	331.5
0.755166	-0.38185	-0.274919	-0.150211	-0.215567	332
0.235243	-0.38185	-0.274919	-0.150211	-0.215567	332.5
1.3384	-0.292128	-0.274919	-0.0896884	-0.141098	333
0.370362	-0.292128	-0.274919	-0.0896884	-0.141098	333.5
0.890658	-0.292128	-0.0688743	-0.0564639	-0.0777334	334
1.70328	-0.292128	-0.0688743	-0.0564639	-0.0777334	334.5
0.163548	-0.240013	-0.0688743	-0.0709157	-0.0629329	335
0.706068	-0.240013	-0.0688743	-0.0709157	-0.0629329	335.5
0.884187	-0.240013	0.0874541	-0.113783	-0.0764075	336
1.21431	-0.240013	0.0874541	-0.113783	-0.0764075	336.5
0.481842	-0.208606	0.0874541	-0.183992	-0.12826	337
1.33489	-0.208606	0.0874541	-0.183992	-0.12826	337.5
0.620558	-0.208606	0.193435	-0.298259	-0.212628	338
1.55217	-0.208606	0.193435	-0.298259	-0.212628	338.5
0.585348	-0.222812	0.193435	-0.437401	-0.341334	339
0.815494	-0.222812	0.193435	-0.437401	-0.341334	339.5
0.937828	-0.222812	0.263313	-0.589463	-0.469522	340
0.796394	-0.222812	0.263313	-0.589463	-0.469522	340.5
1.39508	-0.267354	0.263313	-0.757975	-0.631774	341
0.508715	-0.267354	0.263313	-0.757975	-0.631774	341.5
0.548157	-0.267354	0.310558	-0.891117	-0.748901	342
1.36827	-0.267354	0.310558	-0.891117	-0.748901	342.5
1.09357	-0.355818	0.310558	-1.05592	-0.912265	343
0.560016	-0.355818	0.310558	-1.05592	-0.912265	343.5
1.53397	-0.355818	0.284451	-1.21324	-1.07449	344
1.25034	-0.355818	0.284451	-1.21324	-1.07449	344.5
0.68192	-0.451451	0.284451	-1.34182	-1.22452	345
1.1286	-0.451451	0.284451	-1.34182	-1.22452	345.5
1.02033	-0.451451	0.203929	-1.46606	-1.36118	346
1.28754	-0.451451	0.203929	-1.46606	-1.36118	346.5
1.29152	-0.587471	0.203929	-1.58042	-1.50333	347
1.34654	-0.587471	0.203929	-1.58042	-1.50333	347.5
1.53749	-0.587471	0.0495885	-1.69677	-1.63316	348
0.605595	-0.587471	0.0495885	-1.69677	-1.63316	348.5
1.55006	-0.727817	0.0495885	-1.76007	-1.73345	349
1.64391	-0.727817	0.0495885	-1.76007	-1.73345	349.5
1.05381	-0.727817	-0.149117	-1.81838	-1.82305	350
1.20983	-0.727817	-0.149117	-1.81838	-1.82305	350.5
2.05255	-0.918524	-0.149117	-1.87477	-1.90925	351
1.18073	-0.918524	-0.149117	-1.87477	-1.90925	351.5
1.5461	-0.918524	-0.383932	-1.89991	-1.95585	352
0.832343	-0.918524	-0.383932	-1.89991	-1.95585	352.5
1.39286	-1.08646	-0.383932	-1.8746	-1.96083	353
1.21894	-1.08646	-0.383932	-1.8746	-1.96083	353.5
2.35296	-1.08646	-0.672825	-1.87984	-1.98239	354
0.64743	-1.08646	-0.672825	-1.87984	-1.98239	354.5
1.4286	-1.23869	-0.672825	-1.8137	-1.94093	355
1.37015	-1.23869	-0.672825	-1.8137	-1.94093	355.5
0.799652	-1.23869	-0.937993	-1.72567	-1.85725	356
2.43099	-1.23869	-0.937993	-1.72567	-1.85725	356.5
1.40319	-1.44865	-0.937993	-1.67928	-1.8231	357
0.941186	-1.44865	-0.937993	-1.67928	-1.8231	357.5
1.98954	-1.44865	-1.22941	-1.61061	-1.74585	358
0.66827	-1.44865	-1.22941	-1.61061	-1.74585	358.5
0.951992	-1.57783	-1.22941	-1.47736	-1.61273	359
2.32212	-1.57783	-1.22941	-1.47736	-1.61273	359.5
1.39789	-1.57783	-1.54856	-1.419	-1.53052	360
1.04918	-1.57783	-1.54856	-1.419	-1.53052	360.5
1.47246	-1.70342	-1.54856	-1.32399	-1.42277	361
0.502075	-1.70342	-1.54856	-1.32399	-1.42277	361.5
1.29747	-1.70342	-1.78412	-1.20755	-1.2736	362
1.2899	-1.70342	-1.78412	-1.20755	-1.2736	362.5
1.50024	-1.8163	-1.78412	-1.11595	-1.163	363
0.659202	-1.8163	-1.78412	-1.11595	-1.163	363.5
1.22374	-1.8163	-1.97139	-1.00914	-1.02527	364
1.56924	-1.8163	-1.97139	-1.00914	-1.02527	364.5
0.781341	-1.88619	-1.97139	-0.916196	-0.911377	365
1.81645	-1.88619	-1.97139	-0.916196	-0.911377	365.5
1.0785	-1.88619	-2.14646	-0.868341	-0.824593	366
0.551626	-1.88619	-2.14646	-0.868341	-0.824593	366.5
1.18106	-1.90037	-2.14646	-0.794258	-0.728655	367
1.42742	-1.90037	-2.14646	-0.794258	-0.728655	367.5
0.49233	-1.90037	-2.25209	-0.739968	-0.638598	368
1.58725	-1.90037	-2.25209	-0.739968	-0.638598	368.5
0.303906	-1.86982	-2.25209	-0.688478	-0.573963	369
0.564992	-1.86982	-2.25209	-0.688478	-0.573963	369.5
1.70271	-1.86982	-2.31583	-0.670778	-0.537825	370
-0.198205	-1.86982	-2.31583	-0.670778	-0.537825	370.5
1.07388	-1.77101	-2.31583	-0.610954	-0.481384	371
1.3269	-1.77101	-2.31583	-0.610954	-0.481384	371.5
0.417506	-1.77101	-2.29556	-0.590959	-0.450171	372
0.114622	-1.77101	-2.29556	-0.590959	-0.450171	372.5
0.976413	-1.63012	-2.29556	-0.548874	-0.416222	373
1.0275	-1.63012	-2.29556	-0.548874	-0.416222	373.5
0.511311	-1.63012	-2.2132	-0.534628	-0.406377	374
0.532941	-1.63012	-2.2132	-0.534628	-0.406377	374.5
-0.0249766	-1.42164	-2.2132	-0.480978	-0.371147	375
1.19411	-1.42164	-2.2132	-0.480978	-0.371147	375.5
0.578244	-1.42164	-2.08017	-0.480631	-0.372347	376
0.62224	-1.42164	-2.08017	-0.480631	-0.372347	376.5
0.501289	-1.1971	-2.08017	-0.46131	-0.376956	377
0.719254	-1.1971	-2.08017	-0.46131	-0.376956	377.5
0.298102	-1.1971	-1.87373	-0.450603	-0.375303	378
1.46782	-1.1971	-1.87373	-0.450603	-0.375303	378.5
0.691105	-0.996717	-1.87373	-0.485335	-0.432624	379
0.689667	-0.996717	-1.87373	-0.485335	-0.432624	379.5
0.675287	-0.996717	-1.63261	-0.517578	-0.473859	380
0.702876	-0.996717	-1.63261	-0.517578	-0.473859	380.5
1.05203	-0.788603	-1.63261	-0.565842	-0.539953	381
0.904402	-0.788603	-1.63261	-0.565842	-0.539953	381.5
0.528476	-0.788603	-1.36163	-0.619787	-0.601062	382
1.16902	-0.788603	-1.36163	-0.619787	-0.601062	382.5
0.305803	-0.577575	-1.36163	-0.669276	-0.668858	383
2.44769	-0.577575	-1.36163	-0.669276	-0.668858	383.5
0.170113	-0.577575	-1.11533	-0.774953	-0.776293	384
0.910781	-0.577575	-1.11533	-0.774953	-0.776293	384.5
1.5203	-0.417465	-1.11533	-0.882061	-0.898354	385
1.1907	-0.417465	-1.11533	-0.882061	-0.898354	385.5
1.4857	-0.417465	-0.894289	-1.0157	-1.0309	386
1.64206	-0.417465	-0.894289	-1.0157	-1.0309	386.5
0.858925	-0.298441	-0.894289	-1.14301	-1.15817	387
1.39085	-0.298441	-0.894289	-1.14301	-1.15817	387.5
0.720441	-0.298441	-0.671922	-1.26118	-1.27165	388
2.25251	-0.298441	-0.671922	-1.26118	-1.27165	388.5
0.317177	-0.227131	-0.671922	-1.3773	-1.39076	389
1.50151	-0.227131	-0.671922	-1.3773	-1.39076	389.5
1.06788	-0.227131	-0.490622	-1.48993	-1.49249	390
1.3228	-0.227131	-0.490622	-1.48993	-1.49249	390.5
0.503449	-0.17079	-0.490622	-1.54907	-1.56054	391
1.46192	-0.17079	-0.490622	-1.54907	-1.56054	391.5
1.08093	-0.17079	-0.353143	-1.6158	-1.61622	392
0.605048	-0.17079	-0.353143	-1.6158	-1.61622	392.5
0.844592	-0.127977	-0.353143	-1.61329	-1.62186	393
1.47234	-0.127977	-0.353143	-1.61329	-1.62186	393.5
1.18898	-0.127977	-0.252797	-1.63331	-1.63388	394
1.33524	-0.127977	-0.252797	-1.63331	-1.63388	394.5
0.79974	-0.13846	-0.252797	-1.60727	-1.61123	395
0.651077	-0.13846	-0.252797	-1.60727	-1.61123	395.5
1.23061	-0.13846	-0.170365	-1.55604	-1.55245	396
0.816317	-0.13846	-0.170365	-1.55604	-1.55245	396.5
1.85887	-0.20032	-0.170365	-1.50924	-1.50774	397
0.392789	-0.20032	-0.170365	-1.50924	-1.50774	397.5
1.0099	-0.20032	-0.103327	-1.40937	-1.40402	398
0.685281	-0.20032	-0.103327	-1.40937	-1.40402	398.5
1.33699	-0.277258	-0.103327	-1.30383	-1.30796	399
0.934924	-0.277258	-0.103327	-1.30383	-1.30796	399.5
1.49018	-0.277258	-0.0985261	-1.21342	-1.21883	400
0.970148	-0.277258	-0.0985261	-1.21342	-1.21883	400.5
1.00062	-0.380356	-0.0985261	-1.1013	-1.12075	401
1.96409	-0.380356	-0.0985261	-1.1013	-1.12075	401.5
0.703615	-0.380356	-0.145916	-1.02349	-1.04307	402
1.14492	-0.380356	-0.145916	-1.02349	-1.04307	402.5
1.52283	-0.527806	-0.145916	-0.954524	-0.981025	403
0.499265	-0.527806	-0.145916	-0.954524	-0.981025	403.5
1.7411	-0.527806	-0.219994	-0.891316	-0.90777	404
0.89609	-0.527806	-0.219994	-0.891316	-0.90777	404.5
1.01066	-0.670309	-0.219994	-0.820876	-0.841287	405
0.447275	-0.670309	-0.219994	-0.820876	-0.841287	405.5
1.4927	-0.670309	-0.309453	-0.765636	-0.78139	406
1.23315	-0.670309	-0.309453	-0.765636	-0.78139	406.5
1.2168	-0.838465	-0.309453	-0.737894	-0.755708	407
1.33898	-0.838465	-0.309453	-0.737894	-0.755708	407.5
1.02682	-0.838465	-0.435794	-0.733823	-0.746729	408
0.661827	-0.838465	-0.435794	-0.733823	-0.746729	408.5
0.985966	-0.980646	-0.435794	-0.710815	-0.726323	409
1.20474	-0.980646	-0.435794	-0.710815	-0.726323	409.5
1.51728	-0.980646	-0.603001	-0.746424	-0.760206	410
1.35991	-0.980646	-0.603001	-0.746424	-0.760206	410.5
1.022	-1.1392	-0.603001	-0.783767	-0.810036	411
1.58037	-1.1392	-0.603001	-0.783767	-0.810036	411.5
1.18555	-1.1392	-0.792385	-0.860438	-0.874668	412
1.1648	-1.1392	-0.792385	-0.860438	-0.874668	412.5
1.57722	-1.30656	-0.792385	-0.949013	-0.970135	413
1.14066	-1.30656	-0.792385	-0.949013	-0.970135	413.5
1.21161	-1.30656	-0.971232	-1.04304	-1.05266	414
0.944997	-1.30656	-0.971232	-1.04304	-1.05266	414.5
1.43871	-1.45262	-0.971232	-1.13165	-1.14334	415
0.789249	-1.45262	-0.971232	-1.13165	-1.14334	415.5
2.21469	-1.45262	-1.17467	-1.25191	-1.25719	416
1.04959	-1.45262	-1.17467	-1.25191	-1.25719	416.5
1.40228	-1.58307	-1.17467	-1.3454	-1.3501	417
1.04998	-1.58307	-1.17467	-1.3454	-1.3501	417.5
0.811299	-1.58307	-1.33537	-1.40958	-1.40485	418
0.97222	-1.58307	-1.33537	-1.40958	-1.40485	418.5
1.01788	-1.67323	-1.33537	-1.45265	-1.45183	419
0.841058	-1.67323	-1.33537	-1.45265	-1.45183	419.5
1.72439	-1.67323	-1.50084	-1.50437	-1.49117	420
0.484244	-1.67323	-1.50084	-1.50437	-1.49117	420.5
1.34636	-1.72359	-1.50084	-1.507	-1.49399	421
0.649029	-1.72359	-1.50084	-1.507	-1.49399	421.5
1.38657	-1.72359	-1.62464	-1.49961	-1.48004	422
0.890487	-1.72359	-1.62464	-1.49961	-1.48004	422.5
1.2506	-1.74733	-1.62464	-1.46969	-1.4494	423
1.25378	-1.74733	-1.62464	-1.46969	-1.4494	423.5
0.451081	-1.74733	-1.70672	-1.41235	-1.37688	424
1.6614	-1.74733	-1.70672	-1.41235	-1.37688	424.5
1.00455	-1.76255	-1.70672	-1.36816	-1.32692	425
0.527424	-1.76255	-1.70672	-1.36816	-1.32692	425.5
0.78916	-1.76255	-1.74133	-1.27091	-1.22637	426
0.242296	-1.76255	-1.74133	-1.27091	-1.22637	426.5
0.838421	-1.69713	-1.74133	-1.13501	-1.10211	427
0.211064	-1.69713	-1.74133	-1.13501	-1.10211	427.5
0.675905	-1.69713	-1.71288	-0.978477	-0.943037	428
0.987203	-1.69713	-1.71288	-0.978477	-0.943037	428.5
-0.143487	-1.5732	-1.71288	-0.796126	-0.778908	429
0.979688	-1.5732	-1.71288	-0.796126	-0.778908	429.5
-0.51164	-1.5732	-1.6114	-0.595653	-0.582672	430
0.932469	-1.5732	-1.6114	-0.595653	-0.582672	430.5
0.54602	-1.43077	-1.6114	-0.427315	-0.432859	431
-0.00889628	-1.43077	-1.6114	-0.427315	-0.432859	431.5
-0.0295546	-1.43077	-1.43412	-0.221574	-0.238467	432
0.769992	-1.43077	-1.43412	-0.221574	-0.238467	432.5
0.131876	-1.24102	-1.43412	-0.0473146	-0.0766031	433
0.0203913	-1.24102	-1.43412	-0.0473146	-0.0766031	433.5
-0.0640836	-1.24102	-1.20405	0.138658	0.114612	434
-0.0588634	-1.24102	-1.20405	0.138658	0.114612	434.5
-0.017511	-0.988603	-1.20405	0.318131	0.290035	435
0.218513	-0.988603	-1.20405	0.318131	0.290035	435.5
-0.149292	-0.988603	-0.935073	0.464338	0.447315	436
-0.175534	-0.988603	-0.935073	0.464338	0.447315	436.5
0.22116	-0.708776	-0.935073	0.590405	0.568365	437
-0.203886	-0.708776	-0.935073	0.590405	0.568365	437.5
0.3648	-0.708776	-0.643869	0.675394	0.664694	438
0.24073	-0.708776	-0.643869	0.675394	0.664694	438.5
0.535911	-0.438755	-0.643869	0.704618	0.69901	439
-0.879377	-0.438755	-0.643869	0.704618	0.69901	439.5
1.24756	-0.438755	-0.349035	0.702069	0.717438	440
0.130601	-0.438755	-0.349035	0.702069	0.717438	440.5
0.169612	-0.153839	-0.349035	0.667661	0.694918	441
-0.120114	-0.153839	-0.349035	0.667661	0.694918	441.5
-0.346156	-0.153839	-0.020755	0.626198	0.667196	442
0.461853	-0.153839	-0.020755	0.626198	0.667196	442.5
-0.928474	0.153889	-0.020755	0.577096	0.630545	443
0.984185	0.153889	-0.020755	0.577096	0.630545	443.5
-0.683354	0.153889	0.268997	0.47734	0.541129	444
-0.273107	0.153889	0.268997	0.47734	0.541129	444.5
0.291837	0.433938	0.268997	0.372684	0.433661	445
-0.230508	0.433938	0.268997	0.372684	0.433661	445.5
-0.267474	0.433938	0.561586	0.273831	0.343408	446
-0.167084	0.433938	0.561586	0.273831	0.343408	446.5
-0.245209	0.70359	0.561586	0.180192	0.241865	447
0.806318	0.70359	0.561586	0.180192	0.241865	447.5
-0.663089	0.70359	0.805945	0.0616393	0.128946	448
0.0142026	0.70359	0.805945	0.0616393	0.128946	448.5
-0.517977	0.946302	0.805945	-0.0238683	0.0298065	449
-0.159753	0.946302	0.805945	-0.0238683	0.0298065	449.5
-0.277658	0.946302	1.03469	-0.101932	-0.042548	450
-0.686399	0.946302	1.03469	-0.101932	-0.042548	450.5
0.636277	1.14024	1.03469	-0.173386	-0.133942	451
-0.521626	1.14024	1.03469	-0.173386	-0.133942	451.5
-0.713689	1.14024	1.25254	-0.189985	-0.161125	452
0.00863466	1.14024	1.25254	-0.189985	-0.161125	452.5
0.00546993	1.27726	1.25254	-0.218301	-0.211227	453
-0.225726	1.27726	1.25254	-0.218301	-0.211227	453.5
-0.414862	1.27726	1.41845	-0.214321	-0.215562	454
-0.0152229	1.27726	1.41845	-0.214321	-0.215562	454.5
-0.358589	1.3712	1.41845	-0.191812	-0.223949	455
-0.248576	1.3712	1.41845	-0.191812	-0.223949	455.5
-0.712924	1.3712	1.54459	-0.135834	-0.174846	456
0.414168	1.3712	1.54459	-0.135834	-0.174846	456.5
-0.281913	1.39472	1.54459	-0.09439	-0.157299	457
0.253991	1.39472	1.54459	-0.09439	-0.157299	457.5
-0.609038	1.39472	1.60392	-0.0395973	-0.112681	458
-0.167253	1.39472	1.60392	-0.0395973	-0.112681	458.5
0.142606	1.36792	1.60392	0.0137094	-0.0760269	459
0.245194	1.36792	1.60392	0.0137094	-0.0760269	459.5
0.307402	1.36792	1.57086	0.0352138	-0.0495199	460
-0.728417	1.36792	1.57086	0.0352138	-0.0495199	460.5
0.26579	1.31084	1.57086	0.0897423	0.000907794	461
-0.218261	1.31084	1.57086	0.0897423	0.000907794	461.5
-0.235046	1.31084	1.50432	0.143207	0.0672277	462
-0.219805	1.31084	1.50432	0.143207	0.0672277	462.5
-0.411748	1.21869	1.50432	0.211239	0.138631	463
-0.341079	1.21869	1.50432	0.211239	0.138631	463.5
0.245918	1.21869	1.3835	0.25387	0.194067	464
0.417676	1.21869	1.3835	0.25387	0.194067	464.5
0.160966	1.04468	1.3835	0.262324	0.205031	465
0.628577	1.04468	1.3835	0.262324	0.205031	465.5
-0.40262	1.04468	1.19518	0.25254	0.215327	466
-0.638552	1.04468	1.19518	0.25254	0.215327	466.5
-0.232113	0.886734	1.19518	0.282686	0.247433	467
0.391031	0.886734	1.19518	0.282686	0.247433	467.5
0.503054	0.886734	0.947297	0.237089	0.216819	468
0.0205607	0.886734	0.947297	0.237089	0.216819	468.5
0.342502	0.667057	0.947297	0.191361	0.179759	469
0.162185	0.667057	0.947297	0.191361	0.179759	469.5
0.765641	0.667057	0.647889	0.102434	0.116925	470
0.0165106	0.667057	0.647889	0.102434	0.116925	470.5
0.374306	0.423273	0.647889	0.0232437	0.0436405	471
-0.122027	0.423273	0.647889	0.0232437	0.0436405	471.5
0.655489	0.423273	0.336804	-0.0765491	-0.0338598	472
-0.462138	0.423273	0.336804	-0.0765491	-0.0338598	472.5
0.666906	0.176006	0.336804	-0.15688	-0.116695	473
0.56541	0.176006	0.336804	-0.15688	-0.116695	473.5
0.112701	0.176006	0.000860874	-0.261113	-0.206507	474
0.924706	0.176006	0.000860874	-0.261113	-0.206507	474.5
-0.0716684	-0.0997083	0.000860874	-0.366316	-0.300958	475
1.10167	-0.0997083	0.000860874	-0.366316	-0.300958	475.5
0.990149	-0.0997083	-0.391745	-0.526252	-0.446494	476
0.0169831	-0.0997083	-0.391745	-0.526252	-0.446494	476.5
0.862481	-0.375042	-0.391745	-0.645336	-0.561454	477
0.448546	-0.375042	-0.391745	-0.645336	-0.561454	477.5
0.0830237	-0.375042	-0.732811	-0.741934	-0.647516	478
-0.0307022	-0.375042	-0.732811	-0.741934	-0.647516	478.5
0.525332	-0.625312	-0.732811	-0.806568	-0.718943	479
0.945361	-0.625312	-0.732811	-0.806568	-0.718943	479.5
0.392916	-0.625312	-1.06222	-0.886373	-0.798417	480
0.514653	-0.625312	-1.06222	-0.886373	-0.798417	480.5
0.289743	-0.854149	-1.06222	-0.925122	-0.852716	481
0.577749	-0.854149	-1.06222	-0.925122	-0.852716	481.5
0.69505	-0.854149	-1.35752	-0.967912	-0.901209	482
0.704902	-0.854149	-1.35752	-0.967912	-0.901209	482.5
0.866543	-1.08752	-1.35752	-0.998346	-0.954476	483
0.143339	-1.08752	-1.35752	-0.998346	-0.954476	483.5
1.38794	-1.08752	-1.62466	-1.02231	-0.990774	484
0.0431841	-1.08752	-1.62466	-1.02231	-0.990774	484.5
0.332355	-1.24824	-1.62466	-0.980077	-0.978243	485
1.16448	-1.24824	-1.62466	-0.980077	-0.978243	485.5
1.18678	-1.24824	-1.87102	-0.996509	-1.0123	486
-0.247772	-1.24824	-1.87102	-0.996509	-1.0123	486.5
0.303246	-1.34667	-1.87102	-0.916538	-0.956547	487
0.654413	-1.34667	-1.87102	-0.916538	-0.956547	487.5
0.499405	-1.34667	-2.02949	-0.853768	-0.903284	488
0.759537	-1.34667	-2.02949	-0.853768	-0.903284	488.5
0.750296	-1.44074	-2.02949	-0.792212	-0.863837	489
0.149509	-1.44074	-2.02949	-0.792212	-0.863837	489.5
0.810817	-1.44074	-2.11719	-0.715188	-0.792328	490
1.21242	-1.44074	-2.11719	-0.715188	-0.792328	490.5
0.735971	-1.51999	-2.11719	-0.668199	-0.763093	491
0.409554	-1.51999	-2.11719	-0.668199	-0.763093	491.5
1.13097	-1.51999	-2.16213	-0.624946	-0.721372	492
0.691295	-1.51999	-2.16213	-0.624946	-0.721372	492.5
0.427599	-1.53764	-2.16213	-0.563502	-0.672477	493
0.577251	-1.53764	-2.16213	-0.563502	-0.672477	493.5
0.352879	-1.53764	-2.11484	-0.503559	-0.602825	494
0.543178	-1.53764	-2.11484	-0.503559	-0.602825	494.5
0.55672	-1.51103	-2.11484	-0.445356	-0.548971	495
0.845422	-1.51103	-2.11484	-0.445356	-0.548971	495.5
0.907493	-1.51103	-2.03209	-0.427386	-0.516384	496
0.392533	-1.51103	-2.03209	-0.427386	-0.516384	496.5
0.972975	-1.45798	-2.03209	-0.407005	-0.496706	497
1.12442	-1.45798	-2.03209	-0.407005	-0.496706	497.5
0.291988	-1.45798	-1.89482	-0.407899	-0.474608	498
0.382906	-1.45798	-1.89482	-0.407899	-0.474608	498.5
0.439952	-1.35101	-1.89482	-0.387997	-0.444842	499
0.134623	-1.35101	-1.89482	-0.387997	-0.444842	499.5
0.281054	-1.35101	-1.67829	-0.360011	-0.388352	500
0.372501	-1.35101	-1.67829	-0.360011	-0.388352	500.5
0.38851	-1.20741	-1.67829	-0.334279	-0.340592	501
0.497625	-1.20741	-1.67829	-0.334279	-0.340592	501.5
0.0948546	-1.20741	-1.41978	-0.310424	-0.291627	502
0.51656	-1.20741	-1.41978	-0.310424	-0.291627	502.5
0.423044	-1.03842	-1.41978	-0.297079	-0.267444	503
-0.215183	-1.03842	-1.41978	-0.297079	-0.267444	503.5
0.401508	-1.03842	-1.10852	-0.264607	-0.221875	504
0.0439848	-1.03842	-1.10852	-0.264607	-0.221875	504.5
0.416313	-0.833778	-1.10852	-0.232843	-0.18489	505
-0.0372656	-0.833778	-1.10852	-0.232843	-0.18489	505.5
-0.431713	-0.833778	-0.737707	-0.167926	-0.110332	506
-0.325885	-0.833778	-0.737707	-0.167926	-0.110332	506.5
-0.546979	-0.55514	-0.737707	-0.0648814	-0.0175271	507
0.0145268	-0.55514	-0.737707	-0.0648814	-0.0175271	507.5
-0.239549	-0.55514	-0.348809	0.0214922	0.0657478	508
-0.309218	-0.55514	-0.348809	0.0214922	0.0657478	508.5
0.213802	-0.277069	-0.348809	0.106982	0.125634	509
-0.387159	-0.277069	-0.348809	0.106982	0.125634	509.5
-1.13118	-0.277069	0.098466	0.24167	0.248063	510
0.165945	-0.277069	0.098466	0.24167	0.248063	510.5
0.0111842	-0.00505494	0.098466	0.328111	0.320328	511
-0.934867	-0.00505494	0.098466	0.328111	0.320328	511.5
-0.106084	-0.00505494	0.536593	0.438735	0.433084	512
-0.460949	-0.00505494	0.536593	0.438735	0.433084	512.5
-0.499266	0.300352	0.536593	0.549259	0.520894	513
-0.301487	0.300352	0.536593	0.549259	0.520894	513.5
-0.610824	0.300352	0.951089	0.643682	0.608464	514
-0.146909	0.300352	0.951089	0.643682	0.608464	514.5
0.399078	0.555497	0.951089	0.68557	0.632425	515
-0.812919	0.555497	0.951089	0.68557	0.632425	515.5
0.166595	0.555497	1.31692	0.721973	0.670659	516
-0.233804	0.555497	1.31692	0.721973	0.670659	516.5
0.482178	0.771936	1.31692	0.708668	0.649496	517
-0.155615	0.771936	1.31692	0.708668	0.649496	517.5
-0.0941973	0.771936	1.61324	0.677317	0.627899	518
0.383837	0.771936	1.61324	0.677317	0.627899	518.5
-0.942903	0.978169	1.61324	0.643244	0.593974	519
0.805194	0.978169	1.61324	0.643244	0.593974	519.5
0.156676	0.978169	1.8027	0.524796	0.489082	520
-0.222333	0.978169	1.8027	0.524796	0.489082	520.5
-0.561442	1.15651	1.8027	0.449722	0.414334	521
0.294766	1.15651	1.8027	0.449722	0.414334	521.5
-0.162195	1.15651	1.91964	0.32681	0.307123	522
-0.0930124	1.15651	1.91964	0.32681	0.307123	522.5
1.11356	1.23418	1.91964	0.165895	0.154737	523
-0.741782	1.23418	1.91964	0.165895	0.154737	523.5
0.432763	1.23418	1.98362	0.0289613	0.0342243	524
0.601579	1.23418	1.98362	0.0289613	0.0342243	524.5
-0.0117262	1.25418	1.98362	-0.127899	-0.117333	525
-0.121477	1.25418	1.98362	-0.127899	-0.117333	525.5
0.365109	1.25418	1.94703	-0.276843	-0.244236	526
0.291315	1.25418	1.94703	-0.276843	-0.244236	526.5
0.270715	1.21469	1.94703	-0.42187	-0.379095	527
0.386012	1.21469	1.94703	-0.42187	-0.379095	527.5
1.42731	1.21469	1.79544	-0.613284	-0.551999	528
-0.30354	1.21469	1.79544	-0.613284	-0.551999	528.5
0.632119	1.13369	1.79544	-0.739494	-0.685184	529
0.0872105	1.13369	1.79544	-0.739494	-0.685184	529.5
0.609859	1.13369	1.58009	-0.858167	-0.804255	530
1.08538	1.13369	1.58009	-0.858167	-0.804255	530.5
-0.228037	0.979863	1.58009	-0.948985	-0.914573	531
0.971782	0.979863	1.58009	-0.948985	-0.914573	531.5
0.319196	0.979863	1.27682	-1.03743	-1.00824	532
0.0875863	0.979863	1.27682	-1.03743	-1.00824	532.5
0.672077	0.783775	1.27682	-1.0786	-1.07266	533
0.388906	0.783775	1.27682	-1.0786	-1.07266	533.5
0.505949	0.783775	0.925146	-1.10196	-1.11179	534
0.322264	0.783775	0.925146	-1.10196	-1.11179	534.5
0.80992	0.535866	0.925146	-1.09959	-1.13172	535
-0.121271	0.535866	0.925146	-1.09959	-1.13172	535.5
0.0437215	0.535866	0.569327	-1.02935	-1.07075	536
0.671502	0.535866	0.569327	-1.02935	-1.07075	536.5
0.749667	0.244835	0.569327	-0.971266	-1.03362	537
0.0212656	0.244835	0.569327	-0.971266	-1.03362	537.5
0.0806093	0.244835	0.196895	-0.857084	-0.924231	538
0.631685	0.244835	0.196895	-0.857084	-0.924231	538.5
-0.0105707	-0.0411156	0.196895	-0.729638	-0.807712	539
1.68813	-0.0411156	0.196895	-0.729638	-0.807712	539.5
-0.876089	-0.0411156	-0.195569	-0.603115	-0.684497	540
0.646328	-0.0411156	-0.195569	-0.603115	-0.684497	540.5
0.526313	-0.346023	-0.195569	-0.480488	-0.568764	541
1.25698	-0.346023	-0.195569	-0.480488	-0.568764	541.5
0.0365476	-0.346023	-0.604595	-0.379826	-0.455321	542
0.280476	-0.346023	-0.604595	-0.379826	-0.455321	542.5
-0.21051	-0.601592	-0.604595	-0.235952	-0.310246	543
0.938313	-0.601592	-0.604595	-0.235952	-0.310246	543.5
-0.371375	-0.601592	-0.95948	-0.116724	-0.174477	544
1.73129	-0.601592	-0.95948	-0.116724	-0.174477	544.5
0.23673	-0.899019	-0.95948	-0.0638964	-0.101916	545
0.458717	-0.899019	-0.95948	-0.0638964	-0.101916	545.5
0.0703967	-0.899019	-1.2745	0.00304963	-0.00513626	546
0.860025	-0.899019	-1.2745	0.00304963	-0.00513626	546.5
0.223689	-1.14961	-1.2745	0.0365138	0.0485334	547
0.526913	-1.14961	-1.2745	0.0365138	0.0485334	547.5
0.0219031	-1.14961	-1.53478	0.0617317	0.0965983	548
0.858916	-1.14961	-1.53478	0.0617317	0.0965983	548.5
0.0619443	-1.35286	-1.53478	0.0597912	0.108458	549
0.311252	-1.35286	-1.53478	0.0597912	0.108458	549.5
0.529983	-1.35286	-1.74877	0.0331074	0.104484	550
-0.0755683	-1.35286	-1.74877	0.0331074	0.104484	550.5
0.105336	-1.4776	-1.74877	0.0288832	0.105002	551
0.473466	-1.4776	-1.74877	0.0288832	0.105002	551.5
0.244144	-1.4776	-1.8896	-0.0123903	0.0827936	552
-0.0288431	-1.4776	-1.8896	-0.0123903	0.0827936	552.5
0.638209	-1.56099	-1.8896	-0.0542833	0.0392805	553
0.0369555	-1.56099	-1.8896	-0.0542833	0.0392805	553.5
-0.140114	-1.56099	-1.93258	-0.0824346	0.0119112	554
-0.235108	-1.56099	-1.93258	-0.0824346	0.0119112	554.5
0.318569	-1.57084	-1.93258	-0.102364	-0.0234261	555
-0.257507	-1.57084	-1.93258	-0.102364	-0.0234261	555.5
-0.362073	-1.57084	-1.87551	-0.0964474	-0.0207478	556
0.420698	-1.57084	-1.87551	-0.0964474	-0.0207478	556.5
0.18895	-1.5345	-1.87551	-0.119673	-0.0660887	557
-0.483543	-1.5345	-1.87551	-0.119673	-0.0660887	557.5
0.0671575	-1.5345	-1.74795	-0.1107	-0.0676169	558
0.164244	-1.5345	-1.74795	-0.1107	-0.0676169	558.5
0.0834845	-1.43291	-1.74795	-0.10971	-0.0965219	559
-0.449738	-1.43291	-1.74795	-0.10971	-0.0965219	559.5
0.207863	-1.43291	-1.55445	-0.0967826	-0.093359	560
0.19363	-1.43291	-1.55445	-0.0967826	-0.093359	560.5
-0.785349	-1.24847	-1.55445	-0.053633	-0.0784522	561
0.236982	-1.24847	-1.55445	-0.053633	-0.0784522	561.5
0.348223	-1.24847	-1.33217	-0.0543987	-0.0940708	562
-0.314416	-1.24847	-1.33217	-0.0543987	-0.0940708	562.5
-0.250171	-1.00922	-1.33217	-0.00832791	-0.076551	563
1.03439	-1.00922	-1.33217	-0.00832791	-0.076551	563.5
0.645972	-1.00922	-1.11983	-0.0555704	-0.130421	564
-1.0062	-1.00922	-1.11983	-0.0555704	-0.130421	564.5
0.675358	-0.74125	-1.11983	-0.0422667	-0.14073	565
-0.21802	-0.74125	-1.11983	-0.0422667	-0.14073	565.5
0.0767874	-0.74125	-0.832004	-0.0339901	-0.137305	566
0.295947	-0.74125	-0.832004	-0.0339901	-0.137305	566.5
-0.0312057	-0.46361	-0.832004	-0.0342518	-0.146031	567
0.0263409	-0.46361	-0.832004	-0.0342518	-0.146031	567.5
0.0278661	-0.46361	-0.519322	-0.0353428	-0.134267	568
0.129893	-0.46361	-0.519322	-0.0353428	-0.134267	568.5
-0.136978	-0.172134	-0.519322	-0.0265745	-0.118899	569
0.184869	-0.172134	-0.519322	-0.0265745	-0.118899	569.5
0.561792	-0.172134	-0.218842	-0.058228	-0.128391	570
-0.197575	-0.172134	-0.218842	-0.058228	-0.128391	570.5
0.314382	0.112632	-0.218842	-0.0690109	-0.132372	571
0.436134	0.112632	-0.218842	-0.0690109	-0.132372	571.5
-0.0247574	0.112632	0.0796386	-0.0971113	-0.129324	572
0.15609	0.112632	0.0796386	-0.0971113	-0.129324	572.5
-0.747324	0.411831	0.0796386	-0.0786972	-0.104384	573
-0.143039	0.411831	0.0796386	-0.0786972	-0.104384	573.5
0.0861107	0.411831	0.384059	-0.0716632	-0.0747379	574
-0.0791968	0.411831	0.384059	-0.0716632	-0.0747379	574.5
0.275906	0.663236	0.384059	-0.0668358	-0.0590922	575
0.00927631	0.663236	0.384059	-0.0668358	-0.0590922	575.5
-0.139402	0.663236	0.660596	-0.0550768	-0.0272012	576
-0.45078	0.663236	0.660596	-0.0550768	-0.0272012	576.5
-0.147009	0.909834	0.660596	-0.0123862	0.0175716	577
-0.136321	0.909834	0.660596	-0.0123862	0.0175716	577.5
-0.300527	0.909834	0.919982	0.0281774	0.0766868	578
-0.409893	0.909834	0.919982	0.0281774	0.0766868	578.5
0.635195	1.0922	0.919982	0.05108	0.106556	579
-0.106703	1.0922	0.919982	0.05108	0.106556	579.5
-0.6014	1.0922	1.14582	0.100587	0.167638	580
-0.38842	1.0922	1.14582	0.100587	0.167638	580.5
1.08084	1.20949	1.14582	0.10676	0.164487	581
-0.273137	1.20949	1.14582	0.10676	0.164487	581.5
0.455602	1.20949	1.30615	0.10737	0.16982	582
0.0899899	1.20949	1.30615	0.10737	0.16982	582.5
-0.128945	1.28497	1.30615	0.117329	0.164525	583
-0.481146	1.28497	1.30615	0.117329	0.164525	583.5
0.708604	1.28497	1.40607	0.106136	0.149618	584
0.479191	1.28497	1.40607	0.106136	0.149618	584.5
0.380186	1.27522	1.40607	0.0647449	0.0903553	585
0.324392	1.27522	1.40607	0.0647449	0.0903553	585.5
-0.216756	1.27522	1.44311	0.0308235	0.0469867	586
0.388705	1.27522	1.44311	0.0308235	0.0469867	586.5
-0.0471522	1.21739	1.44311	-0.0104453	-0.0165292	587
1.01534	1.21739	1.44311	-0.0104453	-0.0165292	587.5
0.118648	1.21739	1.38009	-0.0971543	-0.114461	588
0.180233	1.21739	1.38009	-0.0971543	-0.114461	588.5
0.993011	1.08298	1.38009	-0.195183	-0.225614	589
-0.183285	1.08298	1.38009	-0.195183	-0.225614	589.5
0.00496052	1.08298	1.29547	-0.256085	-0.287337	590
0.891797	1.08298	1.29547	-0.256085	-0.287337	590.5
-0.27688	0.903879	1.29547	-0.32545	-0.37318	591
0.516077	0.903879	1.29547	-0.32545	-0.37318	591.5
-0.0692714	0.903879	1.14906	-0.388895	-0.438612	592
0.0477059	0.903879	1.14906	-0.388895	-0.438612	592.5
0.442551	0.693062	1.14906	-0.44073	-0.491123	593
0.799618	0.693062	1.14906	-0.44073	-0.491123	593.5
-0.627265	0.693062	0.955458	-0.475192	-0.522055	594
0.885152	0.693062	0.955458	-0.475192	-0.522055	594.5
0.430594	0.418961	0.955458	-0.533134	-0.584293	595
0.396313	0.418961	0.955458	-0.533134	-0.584293	595.5
0.702452	0.418961	0.696299	-0.591233	-0.634031	596
0.020013	0.418961	0.696299	-0.591233	-0.634031	596.5
0.365679	0.151721	0.696299	-0.607241	-0.647404	597
0.956482	0.151721	0.696299	-0.607241	-0.647404	597.5
0.193437	0.151721	0.392514	-0.644721	-0.665753	598
0.868191	0.151721	0.392514	-0.644721	-0.665753	598.5
0.485983	-0.157735	0.392514	-0.680436	-0.690728	599
0.618412	-0.157735	0.392514	-0.680436	-0.690728	599.5
0.505293	-0.157735	0.066396	-0.711951	-0.694845	600
0.494047	-0.157735	0.066396	-0.711951	-0.694845	600.5
1.0684	-0.478357	0.066396	-0.747337	-0.716616	601
0.176375	-0.478357	0.066396	-0.747337	-0.716616	601.5
0.273148	-0.478357	-0.241704	-0.742954	-0.689064	602
0.274445	-0.478357	-0.241704	-0.742954	-0.689064	602.5
0.423859	-0.762806	-0.241704	-0.721109	-0.657117	603
0.686983	-0.762806	-0.241704	-0.721109	-0.657117	603.5
0.348762	-0.762806	-0.562415	-0.703761	-0.616444	604
0.226806	-0.762806	-0.562415	-0.703761	-0.616444	604.5
0.243395	-1.00564	-0.562415	-0.649007	-0.555701	605
-0.468096	-1.00564	-0.562415	-0.649007	-0.555701	605.5
0.347135	-1.00564	-0.817446	-0.562253	-0.453706	606
0.317886	-1.00564	-0.817446	-0.562253	-0.453706	606.5
-0.191229	-1.19183	-0.817446	-0.455753	-0.348728	607
-0.469269	-1.19183	-0.817446	-0.455753	-0.348728	607.5
0.352288	-1.19183	-1.02781	-0.333126	-0.219175	608
0.221436	-1.19183	-1.02781	-0.333126	-0.219175	608.5
-0.294059	-1.31585	-1.02781	-0.194205	-0.0980484	609
0.578005	-1.31585	-1.02781	-0.194205	-0.0980484	609.5
0.00935096	-1.31585	-1.21108	-0.086698	0.0100881	610
-0.119354	-1.31585	-1.21108	-0.086698	0.0100881	610.5
0.371433	-1.3952	-1.21108	0.0308873	0.10329	611
-0.308901	-1.3952	-1.21108	0.0308873	0.10329	611.5
0.410161	-1.3952	-1.33383	0.13444	0.200794	612
-0.642277	-1.3952	-1.33383	0.13444	0.200794	612.5
0.943848	-1.42523	-1.33383	0.224118	0.273816	613
-0.391845	-1.42523	-1.33383	0.224118	0.273816	613.5
-0.29915	-1.42523	-1.36351	0.331712	0.36965	614
-0.125699	-1.42523	-1.36351	0.331712	0.36965	614.5
0.106681	-1.38815	-1.36351	0.412624	0.427716	615
-0.0868275	-1.38815	-1.36351	0.412624	0.427716	615.5
-0.0986927	-1.38815	-1.33874	0.471061	0.473303	616
0.0341921	-1.38815	-1.33874	0.471061	0.473303	616.5
-0.655078	-1.26678	-1.33874	0.536149	0.503868	617
-0.231149	-1.26678	-1.33874	0.536149	0.503868	617.5
-0.288637	-1.26678	-1.24364	0.577126	0.52533	618
-0.11119	-1.26678	-1.24364	0.577126	0.52533	618.5
-0.518276	-1.08409	-1.24364	0.612906	0.535874	619
-1.04549	-1.08409	-1.24364	0.612906	0.535874	619.5
-0.478554	-1.08409	-1.06119	0.667164	0.587156	620
-0.192644	-1.08409	-1.06119	0.667164	0.587156	620.5
-0.304101	-0.856439	-1.06119	0.682413	0.591199	621
-0.649514	-0.856439	-1.06119	0.682413	0.591199	621.5
-0.716658	-0.856439	-0.819657	0.710598	0.61966	622
-0.790112	-0.856439	-0.819657	0.710598	0.61966	622.5
-1.09592	-0.538983	-0.819657	0.764803	0.666319	623
-1.06563	-0.538983	-0.819657	0.764803	0.666319	623.5
-0.606796	-0.538983	-0.513436	0.808181	0.721797	624
-1.17211	-0.538983	-0.513436	0.808181	0.721797	624.5
-0.757946	-0.174454	-0.513436	0.871834	0.781162	625
-0.119157	-0.174454	-0.513436	0.871834	0.781162	625.5
-1.2145	-0.174454	-0.175133	0.900908	0.834803	626
-0.934389	-0.174454	-0.175133	0.900908	0.834803	626.5
-0.924656	0.2249	-0.175133	0.948621	0.888194	627
0.0171991	0.2249	-0.175133	0.948621	0.888194	627.5
-0.788032	0.2249	0.170992	0.938769	0.911087	628
-0.953905	0.2249	0.170992	0.938769	0.911087	628.5
-1.29129	0.65484	0.170992	0.976329	0.963638	629
-1.05962	0.65484	0.170992	0.976329	0.963638	629.5
-0.860653	0.65484	0.55857	0.999152	1.01883	630
0.00705345	0.65484	0.55857	0.999152	1.01883	630.5
-0.65704	1.02032	0.55857	0.969589	1.00411	631
-0.422722	1.02032	0.55857	0.969589	1.00411	631.5
-1.95973	1.02032	0.9695	0.983714	1.04349	632
-0.554876	1.02032	0.9695	0.983714	1.04349	632.5
-0.689886	1.37172	0.9695	0.963248	1.0263	633
0.363732	1.37172	0.9695	0.963248	1.0263	633.5
-0.79364	1.37172	1.29381	0.886169	0.971069	634
-0.918702	1.37172	1.29381	0.886169	0.971069	634.5
0.234285	1.65908	1.29381	0.802266	0.890747	635
-0.727435	1.65908	1.29381	0.802266	0.890747	635.5
0.0184289	1.65908	1.57653	0.696655	0.796247	636
-0.0416615	1.65908	1.57653	0.696655	0.796247	636.5
0.456444	1.84503	1.57653	0.540369	0.630059	637
-0.366964	1.84503	1.57653	0.540369	0.630059	637.5
-0.637326	1.84503	1.81187	0.414659	0.501756	638
-0.076195	1.84503	1.81187	0.414659	0.501756	638.5
-0.731516	1.98482	1.81187	0.294727	0.360344	639
-0.216626	1.98482	1.81187	0.294727	0.360344	639.5
-1.28194	1.98482	2.00222	0.206901	0.259067	640
-0.370366	1.98482	2.00222	0.206901	0.259067	640.5
-0.362706	2.05574	2.00222	0.117436	0.147039	641
-0.804333	2.05574	2.00222	0.117436	0.147039	641.5
-1.71455	2.05574	2.17424	0.116307	0.127507	642
-0.0770506	2.05574	2.17424	0.116307	0.127507	642.5
-0.273244	2.04454	2.17424	0.0756745	0.0529023	643
-0.585347	2.04454	2.17424	0.0756745	0.0529023	643.5
-1.13159	2.04454	2.27693	0.0938462	0.0532041	644
-0.817849	2.04454	2.27693	0.0938462	0.0532041	644.5
-0.94937	2.01363	2.27693	0.152197	0.0782355	645
-1.08973	2.01363	2.27693	0.152197	0.0782355	645.5
-0.807634	2.01363	2.32657	0.239738	0.144653	646
-1.06012	2.01363	2.32657	0.239738	0.144653	646.5
-1.06974	1.95562	2.32657	0.371761	0.253485	647
-0.937655	1.95562	2.32657	0.371761	0.253485	647.5
-1.3113	1.95562	2.33432	0.525615	0.395327	648
-1.66831	1.95562	2.33432	0.525615	0.395327	648.5
-1.45759	1.907	2.33432	0.740026	0.595254	649
-0.946433	1.907	2.33432	0.740026	0.595254	649.5
-1.16083	1.907	2.2882	0.933638	0.789841	650
-1.37695	1.907	2.2882	0.933638	0.789841	650.5
-0.48756	1.7982	2.2882	1.12063	0.969128	651
-1.47414	1.7982	2.2882	1.12063	0.969128	651.5
0.0859524	1.7982	2.17028	1.26614	1.12806	652
-1.74119	1.7982	2.17028	1.26614	1.12806	652.5
-0.595875	1.68162	2.17028	1.42728	1.29062	653
-0.836184	1.68162	2.17028	1.42728	1.29062	653.5
-1.0851	1.68162	2.01292	1.5475	1.43377	654
-1.56318	1.68162	2.01292	1.5475	1.43377	654.5
-0.766211	1.55034	2.01292	1.66148	1.56204	655
-1.64156	1.55034	2.01292	1.66148	1.56204	655.5
-0.425317	1.55034	1.83541	1.73291	1.67134	656
-1.63327	1.55034	1.83541	1.73291	1.67134	656.5
0.215516	1.38044	1.83541	1.7581	1.71217	657
-1.15255	1.38044	1.83541	1.7581	1.71217	657.5
-0.798738	1.38044	1.6305	1.75319	1.73833	658
-0.6625	1.38044	1.6305	1.75319	1.73833	658.5
0.0946118	1.15621	1.6305	1.6661	1.6702	659
-1.22615	1.15621	1.6305	1.6661	1.6702	659.5
-0.788864	1.15621	1.40953	1.57475	1.61058	660
-0.667359	1.15621	1.40953	1.57475	1.61058	660.5
-0.180241	0.920284	1.40953	1.42245	1.47993	661
-1.76339	0.920284	1.40953	1.42245	1.47993	661.5
-0.323645	0.920284	1.18392	1.27834	1.36286	662
-0.569983	0.920284	1.18392	1.27834	1.36286	662.5
-0.63109	0.68752	1.18392	1.0983	1.19822	663
-0.337494	0.68752	1.18392	1.0983	1.19822	663.5
-0.00100948	0.68752	0.893537	0.860898	0.987287	664
-0.771964	0.68752	0.893537	0.860898	0.987287	664.5
-1.08962	0.491706	0.893537	0.674955	0.805088	665
0.370171	0.491706	0.893537	0.674955	0.805088	665.5
-1.28387	0.491706	0.607149	0.460189	0.605533	666
-0.832051	0.491706	0.607149	0.460189	0.605533	666.5
-0.210985	0.29169	0.607149	0.265528	0.409625	667
-1.17997	0.29169	0.607149	0.265528	0.409625	667.5
-0.251235	0.29169	0.353718	0.0989905	0.245023	668
-0.264255	0.29169	0.353718	0.0989905	0.245023	668.5
-0.0255247	0.0827321	0.353718	-0.0765133	0.0524268	669
0.0228785	0.0827321	0.353718	-0.0765133	0.0524268	669.5
-0.22467	0.0827321	0.0773232	-0.242772	-0.123879	670
-0.77915	0.0827321	0.0773232	-0.242772	-0.123879	670.5
-0.410821	-0.0787346	0.0773232	-0.340736	-0.249346	671
-0.152153	-0.0787346	0.0773232	-0.340736	-0.249346	671.5
-0.5056	-0.0787346	-0.159226	-0.423023	-0.349758	672
0.380755	-0.0787346	-0.159226	-0.423023	-0.349758	672.5
-0.821516	-0.233419	-0.159226	-0.473894	-0.435591	673
-0.305099	-0.233419	-0.159226	-0.473894	-0.435591	673.5
-0.700909	-0.233419	-0.356429	-0.471796	-0.454843	674
-0.078634	-0.233419	-0.356429	-0.471796	-0.454843	674.5
-0.631327	-0.349368	-0.356429	-0.434156	-0.449748	675
-0.260344	-0.349368	-0.356429	-0.434156	-0.449748	675.5
-0.410572	-0.349368	-0.52471	-0.37286	-0.409645	676
-0.39374	-0.349368	-0.52471	-0.37286	-0.409645	676.5
-1.04327	-0.397819	-0.52471	-0.244969	-0.312395	677
-1.01963	-0.397819	-0.52471	-0.244969	-0.312395	677.5
-0.667578	-0.397819	-0.614603	-0.078317	-0.16139	678
-0.137766	-0.397819	-0.614603	-0.078317	-0.16139	678.5
-0.891548	-0.413726	-0.614603	0.10314	-0.0139531	679
-0.828992	-0.413726	-0.614603	0.10314	-0.0139531	679.5
-1.31964	-0.413726	-0.617885	0.335301	0.199309	680
-0.990851	-0.413726	-0.617885	0.335301	0.199309	680.5
0.0141621	-0.394658	-0.617885	0.545051	0.396379	681
-0.962106	-0.394658	-0.617885	0.545051	0.396379	681.5
-1.21734	-0.394658	-0.558801	0.786558	0.641189	682
-0.233389	-0.394658	-0.558801	0.786558	0.641189	682.5
-1.02698	-0.322685	-0.558801	0.997035	0.847569	683
-0.241555	-0.322685	-0.558801	0.997035	0.847569	683.5
-0.549785	-0.322685	-0.476886	1.15716	1.02398	684
-0.616466	-0.322685	-0.476886	1.15716	1.02398	684.5
-0.613318	-0.216464	-0.476886	1.3032	1.17662	685
-0.618713	-0.216464	-0.476886	1.3032	1.17662	685.5
-0.715639	-0.216464	-0.339811	1.41208	1.31586	686
-0.20641	-0.216464	-0.339811	1.41208	1.31586	686.5
-0.277435	-0.106525	-0.339811	1.4541	1.37803	687
-1.55494	-0.106525	-0.339811	1.4541	1.37803	687.5
-0.911125	-0.106525	-0.120402	1.52104	1.48382	688
-0.0545392	-0.106525	-0.120402	1.52104	1.48382	688.5
-0.342994	0.0119803	-0.120402	1.4903	1.47544	689
-1.27011	0.0119803	-0.120402	1.4903	1.47544	689.5
0.407229	0.0119803	0.0756912	1.4287	1.44768	690
-1.0633	0.0119803	0.0756912	1.4287	1.44768	690.5
-0.483626	0.180646	0.0756912	1.35928	1.39842	691
-0.0651265	0.180646	0.0756912	1.35928	1.39842	691.5
-1.2466	0.180646	0.300234	1.24925	1.31938	692
-0.212429	0.180646	0.300234	1.24925	1.31938	692.5
-0.604744	0.339101	0.300234	1.10312	1.20155	693
-0.592297	0.339101	0.300234	1.10312	1.20155	693.5
-0.704146	0.339101	0.53638	0.949842	1.07135	694
0.58558	0.339101	0.53638	0.949842	1.07135	694.5
-1.67921	0.507518	0.53638	0.787012	0.918646	695
-0.0442541	0.507518	0.53638	0.787012	0.918646	695.5
-0.00531838	0.507518	0.716774	0.568734	0.713824	696
-0.754194	0.507518	0.716774	0.568734	0.713824	696.5
0.441371	0.642548	0.716774	0.357614	0.48998	697
-0.633231	0.642548	0.716774	0.357614	0.48998	697.5
-0.403289	0.642548	0.898687	0.170086	0.299187	698
-0.408016	0.642548	0.898687	0.170086	0.299187	698.5
0.0920938	0.755629	0.898687	-0.0191828	0.0925876	699
-0.0572412	0.755629	0.898687	-0.0191828	0.0925876	699.5
-0.7755	0.755629	1.052	-0.17547	-0.0751137	700
-0.683732	0.755629	1.052	-0.17547	-0.0751137	700.5
-0.436278	0.873479	1.052	-0.285401	-0.21341	701
0.325329	0.873479	1.052	-0.285401	-0.21341	701.5
-1.40579	0.873479	1.18256	-0.359085	-0.318183	702
-0.310229	0.873479	1.18256	-0.359085	-0.318183	702.5
-0.27749	0.951694	1.18256	-0.406565	-0.399577	703
-0.292304	0.951694	1.18256	-0.406565	-0.399577	703.5
-0.540032	0.951694	1.27731	-0.41833	-0.431744	704
-0.274356	0.951694	1.27731	-0.41833	-0.431744	704.5
-0.0155865	0.993195	1.27731	-0.410578	-0.461974	705
-0.203202	0.993195	1.27731	-0.410578	-0.461974	705.5
-1.03644	0.993195	1.34879	-0.345278	-0.427162	706
-0.632125	0.993195	1.34879	-0.345278	-0.427162	706.5
0.410419	0.998467	1.34879	-0.278869	-0.395365	707
-1.13551	0.998467	1.34879	-0.278869	-0.395365	707.5
0.263616	0.998467	1.38573	-0.181185	-0.315155	708
-0.605689	0.998467	1.38573	-0.181185	-0.315155	708.5
-0.236417	0.994444	1.38573	-0.0555512	-0.216569	709
-0.42787	0.994444	1.38573	-0.0555512	-0.216569	709.5
-0.297863	0.994444	1.37093	0.073057	-0.091145	710
-0.700768	0.994444	1.37093	0.073057	-0.091145	710.5
0.132737	0.957215	1.37093	0.21047	0.0345066	711
-0.314884	0.957215	1.37093	0.21047	0.0345066	711.5
-0.911086	0.957215	1.33307	0.364189	0.189917	712
0.745958	0.957215	1.33307	0.364189	0.189917	712.5
-0.00915187	0.842102	1.33307	0.44268	0.274179	713
-0.548971	0.842102	1.33307	0.44268	0.274179	713.5
0.135109	0.842102	1.23591	0.527487	0.382399	714
-0.984712	0.842102	1.23591	0.527487	0.382399	714.5
-0.0420217	0.757133	1.23591	0.629191	0.497972	715
-0.255416	0.757133	1.23591	0.629191	0.497972	715.5
0.418208	0.757133	1.08345	0.663489	0.572751	716
-0.695716	0.757133	1.08345	0.663489	0.572751	716.5
0.318741	0.642645	1.08345	0.693969	0.63248	717
-0.75645	0.642645	1.08345	0.693969	0.63248	717.5
-0.2149	0.642645	0.93097	0.721455	0.695296	718
-0.484328	0.642645	0.93097	0.721455	0.695296	718.5
0.0226391	0.517934	0.93097	0.721278	0.725609	719
-0.209075	0.517934	0.93097	0.721278	0.725609	719.5
-0.711468	0.517934	0.768012	0.712739	0.753289	720
0.586462	0.517934	0.768012	0.712739	0.753289	720.5
0.723917	0.316	0.768012	0.609539	0.670332	721
-0.293282	0.316	0.768012	0.609539	0.670332	721.5
-1.20235	0.316	0.620344	0.568041	0.667906	722
0.945717	0.316	0.620344	0.568041	0.667906	722.5
-0.137775	0.101296	0.620344	0.444703	0.57438	723
0.23887	0.101296	0.620344	0.444703	0.57438	723.5
0.224816	0.101296	0.408225	0.297029	0.465532	724
-1.10621	0.101296	0.408225	0.297029	0.465532	724.5
0.259201	-0.0564979	0.408225	0.19699	0.385112	725
-0.187287	-0.0564979	0.408225	0.19699	0.385112	725.5
0.403184	-0.0564979	0.194335	0.0587414	0.262369	726
-0.72573	-0.0564979	0.194335	0.0587414	0.262369	726.5
0.315527	-0.202478	0.194335	-0.0492151	0.154678	727
0.309681	-0.202478	0.194335	-0.0492151	0.154678	727.5
0.272441	-0.202478	-0.033928	-0.190255	0.0155186	728
0.643703	-0.202478	-0.033928	-0.190255	0.0155186	728.5
0.00429824	-0.367999	-0.033928	-0.326364	-0.145829	729
0.632261	-0.367999	-0.033928	-0.326364	-0.145829	729.5
0.209885	-0.367999	-0.273138	-0.473652	-0.309514	730
0.349766	-0.367999	-0.273138	-0.473652	-0.309514	730.5
0.360103	-0.524778	-0.273138	-0.599015	-0.470572	731
-0.285985	-0.524778	-0.273138	-0.599015	-0.470572	731.5
0.188769	-0.524778	-0.470466	-0.682466	-0.575671	732
0.0464003	-0.524778	-0.470466	-0.682466	-0.575671	732.5
0.803343	-0.672981	-0.470466	-0.763471	-0.700896	733
0.0565745	-0.672981	-0.470466	-0.763471	-0.700896	733.5
1.17923	-0.672981	-0.69128	-0.85131	-0.820213	734
0.0901387	-0.672981	-0.69128	-0.85131	-0.820213	734.5
-0.156137	-0.764881	-0.69128	-0.862578	-0.879748	735
0.721383	-0.764881	-0.69128	-0.862578	-0.879748	735.5
1.01204	-0.764881	-0.914268	-0.92165	-0.962789	736
-0.360012	-0.764881	-0.914268	-0.92165	-0.962789	736.5
0.383059	-0.825588	-0.914268	-0.897778	-0.976772	737
1.03909	-0.825588	-0.914268	-0.897778	-0.976772	737.5
0.00660092	-0.825588	-1.09474	-0.88617	-0.981086	738
0.561868	-0.825588	-1.09474	-0.88617	-0.981086	738.5
0.52024	-0.888706	-1.09474	-0.854589	-0.975479	739
0.585249	-0.888706	-1.09474	-0.854589	-0.975479	739.5
-0.556394	-0.888706	-1.19897	-0.769649	-0.910926	740
0.74257	-0.888706	-1.19897	-0.769649	-0.910926	740.5
0.14135	-0.924542	-1.19897	-0.685016	-0.855256	741
0.746685	-0.924542	-1.19897	-0.685016	-0.855256	741.5
0.907982	-0.924542	-1.31577	-0.63544	-0.808467	742
-0.181977	-0.924542	-1.31577	-0.63544	-0.808467	742.5
0.458732	-0.913447	-1.31577	-0.530088	-0.715913	743
-0.263004	-0.913447	-1.31577	-0.530088	-0.715913	743.5
-0.215844	-0.913447	-1.31909	-0.385628	-0.555126	744
0.57997	-0.913447	-1.31909	-0.385628	-0.555126	744.5
-0.214905	-0.868707	-1.31909	-0.249414	-0.414291	745
-0.225328	-0.868707	-1.31909	-0.249414	-0.414291	745.5
0.0694188	-0.868707	-1.27291	-0.101347	-0.249148	746
-0.269054	-0.868707	-1.27291	-0.101347	-0.249148	746.5
0.386589	-0.788546	-1.27291	0.0404664	-0.098898	747
0.921291	-0.788546	-1.27291	0.0404664	-0.098898	747.5
-0.590133	-0.788546	-1.18608	0.156393	0.0583175	748
0.158822	-0.788546	-1.18608	0.156393	0.0583175	748.5
0.193107	-0.686724	-1.18608	0.258113	0.185779	749
-0.123564	-0.686724	-1.18608	0.258113	0.185779	749.5
0.610871	-0.686724	-1.06551	0.326063	0.295935	750
-0.278638	-0.686724	-1.06551	0.326063	0.295935	750.5
0.720305	-0.574913	-1.06551	0.375869	0.371328	751
0.0650945	-0.574913	-1.06551	0.375869	0.371328	751.5
1.17517	-0.574913	-0.947753	0.360342	0.394886	752
0.00780119	-0.574913	-0.947753	0.360342	0.394886	752.5
0.742976	-0.461495	-0.947753	0.32838	0.388498	753
0.723452	-0.461495	-0.947753	0.32838	0.388498	753.5
0.65555	-0.461495	-0.824855	0.235922	0.338562	754
0.880231	-0.461495	-0.824855	0.235922	0.338562	754.5
0.154486	-0.358618	-0.824855	0.127638	0.251516	755
0.704772	-0.358618	-0.824855	0.127638	0.251516	755.5
0.656661	-0.358618	-0.694656	-0.0243866	0.133968	756
0.990555	-0.358618	-0.694656	-0.0243866	0.133968	756.5
1.71683	-0.329211	-0.694656	-0.243185	-0.07288	757
0.986697	-0.329211	-0.694656	-0.243185	-0.07288	757.5
0.608822	-0.329211	-0.584249	-0.463186	-0.274856	758
1.3551	-0.329211	-0.584249	-0.463186	-0.274856	758.5
1.09964	-0.335461	-0.584249	-0.717246	-0.530597	759
1.55887	-0.335461	-0.584249	-0.717246	-0.530597	759.5
0.885169	-0.335461	-0.51988	-0.98873	-0.797444	760
1.83045	-0.335461	-0.51988	-0.98873	-0.797444	760.5
1.1295	-0.397268	-0.51988	-1.2765	-1.10016	761
1.76365	-0.397268	-0.51988	-1.2765	-1.10016	761.5
1.37797	-0.397268	-0.515336	-1.5731	-1.40578	762
1.43321	-0.397268	-0.515336	-1.5731	-1.40578	762.5
1.4828	-0.496566	-0.515336	-1.84284	-1.70522	763
0.920277	-0.496566	-0.515336	-1.84284	-1.70522	763.5
1.8882	-0.496566	-0.532721	-2.08593	-1.97614	764
0.918032	-0.496566	-0.532721	-2.08593	-1.97614	764.5
1.49613	-0.607966	-0.532721	-2.26761	-2.19916	765
1.88937	-0.607966	-0.532721	-2.26761	-2.19916	765.5
1.1145	-0.607966	-0.588356	-2.42473	-2.39644	766
1.8522	-0.607966	-0.588356	-2.42473	-2.39644	766.5
1.12029	-0.761657	-0.588356	-2.53096	-2.55248	767
1.62285	-0.761657	-0.588356	-2.53096	-2.55248	767.5
1.86579	-0.761657	-0.696934	-2.61589	-2.67526	768
1.38224	-0.761657	-0.696934	-2.61589	-2.67526	768.5
1.11245	-0.917773	-0.696934	-2.61243	-2.71503	769
2.3743	-0.917773	-0.696934	-2.61243	-2.71503	769.5
0.743354	-0.917773	-0.832145	-2.58336	-2.72005	770
0.859757	-0.917773	-0.832145	-2.58336	-2.72005	770.5
1.86788	-1.0847	-0.832145	-2.49417	-2.66654	771
1.11995	-1.0847	-0.832145	-2.49417	-2.66654	771.5
1.38085	-1.0847	-0.964025	-2.35533	-2.54816	772
2.79492	-1.0847	-0.964025	-2.35533	-2.54816	772.5
0.739326	-1.2888	-0.964025	-2.21093	-2.43584	773
1.51635	-1.2888	-0.964025	-2.21093	-2.43584	773.5
1.28371	-1.2888	-1.11192	-2.02667	-2.2594	774
1.64204	-1.2888	-1.11192	-2.02667	-2.2594	774.5
0.601239	-1.44938	-1.11192	-1.79428	-2.04215	775
1.90825	-1.44938	-1.11192	-1.79428	-2.04215	775.5
1.20471	-1.44938	-1.27419	-1.58774	-1.82099	776
1.30529	-1.44938	-1.27419	-1.58774	-1.82099	776.5
1.45325	-1.60953	-1.27419	-1.36804	-1.57925	777
0.518219	-1.60953	-1.27419	-1.36804	-1.57925	777.5
1.53362	-1.60953	-1.3998	-1.13329	-1.31137	778
1.43724	-1.60953	-1.3998	-1.13329	-1.31137	778.5
0.808851	-1.7286	-1.3998	-0.905393	-1.06158	779
1.61829	-1.7286	-1.3998	-0.905393	-1.06158	779.5
1.00953	-1.7286	-1.52298	-0.720838	-0.828856	780
1.19052	-1.7286	-1.52298	-0.720838	-0.828856	780.5
1.27315	-1.82728	-1.52298	-0.555358	-0.631112	781
1.34688	-1.82728	-1.52298	-0.555358	-0.631112	781.5
1.18971	-1.82728	-1.62498	-0.436083	-0.459147	782
1.5521	-1.82728	-1.62498	-0.436083	-0.459147	782.5
0.869202	-1.89118	-1.62498	-0.348015	-0.326417	783
1.59209	-1.89118	-1.62498	-0.348015	-0.326417	783.5
0.732129	-1.89118	-1.69543	-0.301229	-0.228325	784
1.28088	-1.89118	-1.69543	-0.301229	-0.228325	784.5
1.08453	-1.92155	-1.69543	-0.288966	-0.185767	785
1.72158	-1.92155	-1.69543	-0.288966	-0.185767	785.5
1.2863	-1.92155	-1.76821	-0.3486	-0.202918	786
0.602359	-1.92155	-1.76821	-0.3486	-0.202918	786.5
1.25459	-1.90134	-1.76821	-0.397656	-0.233548	787
1.12498	-1.90134	-1.76821	-0.397656	-0.233548	787.5
0.842912	-1.90134	-1.78712	-0.480402	-0.289217	788
0.92448	-1.90134	-1.78712	-0.480402	-0.289217	788.5
1.32552	-1.85471	-1.78712	-0.585168	-0.388738	789
0.67784	-1.85471	-1.78712	-0.585168	-0.388738	789.5
0.921908	-1.85471	-1.7558	-0.689724	-0.480572	790
1.02942	-1.85471	-1.7558	-0.689724	-0.480572	790.5
1.63314	-1.79524	-1.7558	-0.832023	-0.628863	791
-0.0182883	-1.79524	-1.7558	-0.832023	-0.628863	791.5
0.621614	-1.79524	-1.64489	-0.909716	-0.71222	792
1.40991	-1.79524	-1.64489	-0.909716	-0.71222	792.5
-0.113944	-1.65656	-1.64489	-0.978202	-0.80632	793
0.681424	-1.65656	-1.64489	-0.978202	-0.80632	793.5
0.485094	-1.65656	-1.50449	-1.03111	-0.874598	794
1.45881	-1.65656	-1.50449	-1.03111	-0.874598	794.5
-0.210986	-1.47873	-1.50449	-1.05962	-0.934861	795
0.775117	-1.47873	-1.50449	-1.05962	-0.934861	795.5
1.01649	-1.47873	-1.35631	-1.09658	-0.99675	796
0.435472	-1.47873	-1.35631	-1.09658	-0.99675	796.5
0.945956	-1.28089	-1.35631	-1.10016	-1.04082	797
0.2236	-1.28089	-1.35631	-1.10016	-1.04082	797.5
0.362575	-1.28089	-1.14039	-1.05837	-1.03092	798
1.2966	-1.28089	-1.14039	-1.05837	-1.03092	798.5
0.447361	-1.07866	-1.14039	-1.02755	-1.04944	799
0.630157	-1.07866	-1.14039	-1.02755	-1.04944	799.5
0.659678	-1.07866	-0.925223	-0.976426	-1.04224	800
0.577626	-1.07866	-0.925223	-0.976426	-1.04224	800.5
0.655941	-0.853273	-0.925223	-0.903832	-1.0144	801
1.27128	-0.853273	-0.925223	-0.903832	-1.0144	801.5
-0.141565	-0.853273	-0.702514	-0.824636	-0.955928	802
0.698088	-0.853273	-0.702514	-0.824636	-0.955928	802.5
0.904993	-0.639605	-0.702514	-0.751645	-0.912723	803
0.76626	-0.639605	-0.702514	-0.751645	-0.912723	803.5
1.12034	-0.639605	-0.514445	-0.70296	-0.869929	804
0.583209	-0.639605	-0.514445	-0.70296	-0.869929	804.5
0.168936	-0.404461	-0.514445	-0.611299	-0.791551	805
1.00529	-0.404461	-0.514445	-0.611299	-0.791551	805.5
0.726059	-0.404461	-0.341111	-0.561189	-0.725621	806
0.921131	-0.404461	-0.341111	-0.561189	-0.725621	806.5
1.38414	-0.238165	-0.341111	-0.542966	-0.706463	807
0.773999	-0.238165	-0.341111	-0.542966	-0.706463	807.5
0.353531	-0.238165	-0.167753	-0.510745	-0.649314	808
1.13331	-0.238165	-0.167753	-0.510745	-0.649314	808.5
1.16993	-0.112321	-0.167753	-0.527464	-0.645017	809
0.727005	-0.112321	-0.167753	-0.527464	-0.645017	809.5
1.21771	-0.112321	-0.0469627	-0.560193	-0.640674	810
0.861149	-0.112321	-0.0469627	-0.560193	-0.640674	810.5
0.472305	0.00588278	-0.0469627	-0.57611	-0.626277	811
1.1004	0.00588278	-0.0469627	-0.57611	-0.626277	811.5
1.6471	0.00588278	-0.00200189	-0.661956	-0.665082	812
0.700385	0.00588278	-0.00200189	-0.661956	-0.665082	812.5
1.37187	0.0664012	-0.00200189	-0.738136	-0.711431	813
0.474019	0.0664012	-0.00200189	-0.738136	-0.711431	813.5
1.06625	0.0664012	0.0395373	-0.808236	-0.744078	814
1.4152	0.0664012	0.0395373	-0.808236	-0.744078	814.5
0.520734	0.0821158	0.0395373	-0.888116	-0.794139	815
1.26134	0.0821158	0.0395373	-0.888116	-0.794139	815.5
0.918365	0.0821158	0.0250531	-0.982438	-0.847282	816
0.228782	0.0821158	0.0250531	-0.982438	-0.847282	816.5
1.40034	0.074919	0.0250531	-1.0498	-0.894358	817
0.248436	0.074919	0.0250531	-1.0498	-0.894358	817.5
0.856699	0.074919	0.00699719	-1.08727	-0.904517	818
0.702608	0.074919	0.00699719	-1.08727	-0.904517	818.5
1.30164	0.0186724	0.00699719	-1.13323	-0.954599	819
-0.156936	0.0186724	0.00699719	-1.13323	-0.954599	819.5
1.00811	0.0186724	-0.0140123	-1.13008	-0.949586	820
0.792575	0.0186724	-0.0140123	-1.13008	-0.949586	820.5
0.246023	-0.0368312	-0.0140123	-1.09522	-0.941233	821
0.444215	-0.0368312	-0.0140123	-1.09522	-0.941233	821.5
-0.0485088	-0.0368312	-0.0305372	-1.01698	-0.875356	822
1.32596	-0.0368312	-0.0305372	-1.01698	-0.875356	822.5
0.19558	-0.128591	-0.0305372	-0.947279	-0.832017	823
0.838143	-0.128591	-0.0305372	-0.947279	-0.832017	823.5
0.376472	-0.128591	-0.079094	-0.867121	-0.776658	824
0.270542	-0.128591	-0.079094	-0.867121	-0.776658	824.5
0.966545	-0.22567	-0.079094	-0.772137	-0.718092	825
0.382798	-0.22567	-0.079094	-0.772137	-0.718092	825.5
0.522319	-0.22567	-0.137339	-0.666383	-0.645512	826
0.400981	-0.22567	-0.137339	-0.666383	-0.645512	826.5
0.639967	-0.326585	-0.137339	-0.554508	-0.571028	827
1.24468	-0.326585	-0.137339	-0.554508	-0.571028	827.5
0.504889	-0.326585	-0.2432	-0.4841	-0.529259	828
0.194256	-0.326585	-0.2432	-0.4841	-0.529259	828.5
0.817148	-0.427082	-0.2432	-0.394479	-0.478267	829
0.968246	-0.427082	-0.2432	-0.394479	-0.478267	829.5
0.0180174	-0.427082	-0.34532	-0.32049	-0.418072	830
1.42234	-0.427082	-0.34532	-0.32049	-0.418072	830.5
0.756332	-0.573388	-0.34532	-0.301346	-0.422753	831
0.230562	-0.573388	-0.34532	-0.301346	-0.422753	831.5
0.798541	-0.573388	-0.452415	-0.274497	-0.39766	832
1.60614	-0.573388	-0.452415	-0.274497	-0.39766	832.5
0.457506	-0.728404	-0.452415	-0.295897	-0.421164	833
0.761386	-0.728404	-0.452415	-0.295897	-0.421164	833.5
0.895235	-0.728404	-0.579744	-0.33764	-0.446671	834
0.44288	-0.728404	-0.579744	-0.33764	-0.446671	834.5
1.31969	-0.873127	-0.579744	-0.393614	-0.496545	835
0.283756	-0.873127	-0.579744	-0.393614	-0.496545	835.5
0.327375	-0.873127	-0.66311	-0.42769	-0.50639	836
0.978924	-0.873127	-0.66311	-0.42769	-0.50639	836.5
0.653733	-1.00528	-0.66311	-0.493338	-0.547885	837
1.00943	-1.00528	-0.66311	-0.493338	-0.547885	837.5
0.604342	-1.00528	-0.775975	-0.574984	-0.589401	838
0.654702	-1.00528	-0.775975	-0.574984	-0.589401	838.5
-0.310352	-1.0688	-0.775975	-0.602785	-0.601646	839
0.968426	-1.0688	-0.775975	-0.602785	-0.601646	839.5
0.209258	-1.0688	-0.862116	-0.653087	-0.620629	840
1.11254	-1.0688	-0.862116	-0.653087	-0.620629	840.5
0.565158	-1.14288	-0.862116	-0.713878	-0.664544	841
0.865963	-1.14288	-0.862116	-0.713878	-0.664544	841.5
0.715645	-1.14288	-0.9476	-0.779042	-0.702519	842
0.0183573	-1.14288	-0.9476	-0.779042	-0.702519	842.5
0.783682	-1.16481	-0.9476	-0.804666	-0.714607	843
1.84892	-1.16481	-0.9476	-0.804666	-0.714607	843.5
0.790415	-1.16481	-1.06084	-0.894925	-0.78981	844
0.779422	-1.16481	-1.06084	-0.894925	-0.78981	844.5
0.303194	-1.16063	-1.06084	-0.927123	-0.825556	845
1.14618	-1.16063	-1.06084	-0.927123	-0.825556	845.5
0.766301	-1.16063	-1.14823	-0.983749	-0.868969	846
1.16769	-1.16063	-1.14823	-0.983749	-0.868969	846.5
1.30125	-1.18658	-1.14823	-1.0541	-0.950706	847
0.343357	-1.18658	-1.14823	-1.0541	-0.950706	847.5
0.461524	-1.18658	-1.17699	-1.06357	-0.962666	848
1.19479	-1.18658	-1.17699	-1.06357	-0.962666	848.5
1.05308	-1.20322	-1.17699	-1.09952	-1.01581	849
0.0862483	-1.20322	-1.17699	-1.09952	-1.01581	849.5
0.541936	-1.20322	-1.16591	-1.07281	-1.00165	850
0.233678	-1.20322	-1.16591	-1.07281	-1.00165	850.5
1.35228	-1.18863	-1.16591	-1.05231	-1.00534	851
1.2305	-1.18863	-1.16591	-1.05231	-1.00534	851.5
0.0413771	-1.18863	-1.14394	-1.01142	-0.976462	852
0.489752	-1.18863	-1.14394	-1.01142	-0.976462	852.5
1.06712	-1.15442	-1.14394	-0.962342	-0.948987	853
0.233168	-1.15442	-1.14394	-0.962342	-0.948987	853.5
0.923171	-1.15442	-1.09491	-0.897653	-0.900183	854
-0.209802	-1.15442	-1.09491	-0.897653	-0.900183	854.5
0.670465	-1.06198	-1.09491	-0.789968	-0.814994	855
0.360351	-1.06198	-1.09491	-0.789968	-0.814994	855.5
0.0488284	-1.06198	-0.995064	-0.665218	-0.692834	856
0.148329	-1.06198	-0.995064	-0.665218	-0.692834	856.5
0.384202	-0.942186	-0.995064	-0.52798	-0.565986	857
0.801791	-0.942186	-0.995064	-0.52798	-0.565986	857.5
0.0719086	-0.942186	-0.87824	-0.407156	-0.442565	858
0.202966	-0.942186	-0.87824	-0.407156	-0.442565	858.5
0.59431	-0.805804	-0.87824	-0.284648	-0.332775	859
0.764185	-0.805804	-0.87824	-0.284648	-0.332775	859.5
-0.115179	-0.805804	-0.734455	-0.17027	-0.210331	860
0.657754	-0.805804	-0.734455	-0.17027	-0.210331	860.5
-0.680593	-0.622192	-0.734455	-0.0333253	-0.0814357	861
0.687547	-0.622192	-0.734455	-0.0333253	-0.0814357	861.5
0.880852	-0.622192	-0.618038	0.0252415	-0.0121673	862
-0.532123	-0.622192	-0.618038	0.0252415	-0.0121673	862.5
0.458413	-0.418047	-0.618038	0.121952	0.0836933	863
-0.171954	-0.418047	-0.618038	0.121952	0.0836933	863.5
-0.313639	-0.418047	-0.432171	0.22224	0.196319	864
-0.0658818	-0.418047	-0.432171	0.22224	0.196319	864.5
0.499809	-0.220285	-0.432171	0.286893	0.258704	865
-0.00334918	-0.220285	-0.432171	0.286893	0.258704	865.5
-0.0194486	-0.220285	-0.237066	0.33812	0.324273	866
0.868524	-0.220285	-0.237066	0.33812	0.324273	866.5
-0.292297	-0.0354426	-0.237066	0.354418	0.347743	867
0.911511	-0.0354426	-0.237066	0.354418	0.347743	867.5
-0.0508292	-0.0354426	-0.0737407	0.322808	0.334258	868
-0.151918	-0.0354426	-0.0737407	0.322808	0.334258	868.5
0.26317	0.151549	-0.0737407	0.300353	0.319829	869
0.277108	0.151549	-0.0737407	0.300353	0.319829	869.5
0.788679	0.151549	0.0600915	0.215261	0.256553	870
-1.33769	0.151549	0.0600915	0.215261	0.256553	870.5
1.42294	0.328082	0.0600915	0.154194	0.198077	871
0.239285	0.328082	0.0600915	0.154194	0.198077	871.5
0.659753	0.328082	0.171506	0.0443389	0.112225	872
-0.595232	0.328082	0.171506	0.0443389	0.112225	872.5
0.784365	0.481893	0.171506	-0.0445739	0.0270265	873
0.106641	0.481893	0.171506	-0.0445739	0.0270265	873.5
1.48915	0.481893	0.226111	-0.193196	-0.111717	874
0.851731	0.481893	0.226111	-0.193196	-0.111717	874.5
0.15687	0.569812	0.226111	-0.334093	-0.250942	875
-0.183551	0.569812	0.226111	-0.334093	-0.250942	875.5
0.0111211	0.569812	0.308086	-0.431047	-0.344573	876
1.12612	0.569812	0.308086	-0.431047	-0.344573	876.5
0.845045	0.575027	0.308086	-0.589969	-0.502432	877
-0.0354317	0.575027	0.308086	-0.589969	-0.502432	877.5
0.211089	0.575027	0.368274	-0.684617	-0.590482	878
1.37776	0.575027	0.368274	-0.684617	-0.590482	878.5
0.252508	0.530102	0.368274	-0.804759	-0.713791	879
0.788115	0.530102	0.368274	-0.804759	-0.713791	879.5
0.823776	0.530102	0.353223	-0.927134	-0.834689	880
0.686042	0.530102	0.353223	-0.927134	-0.834689	880.5
1.38231	0.42401	0.353223	-1.05163	-0.973768	881
0.953446	0.42401	0.353223	-1.05163	-0.973768	881.5
1.10793	0.42401	0.274813	-1.17618	-1.10711	882
1.03629	0.42401	0.274813	-1.17618	-1.10711	882.5
1.76204	0.239447	0.274813	-1.31388	-1.26948	883
0.459842	0.239447	0.274813	-1.31388	-1.26948	883.5
1.62695	0.239447	0.154028	-1.42913	-1.39975	884
0.394416	0.239447	0.154028	-1.42913	-1.39975	884.5
1.64971	0.0329158	0.154028	-1.51368	-1.51347	885
0.832645	0.0329158	0.154028	-1.51368	-1.51347	885.5
1.13787	0.0329158	-0.00170688	-1.57707	-1.60134	886
0.388532	0.0329158	-0.00170688	-1.57707	-1.60134	886.5
0.480829	-0.162487	-0.00170688	-1.55839	-1.62174	887
1.76556	-0.162487	-0.00170688	-1.55839	-1.62174	887.5
0.53429	-0.162487	-0.20534	-1.5588	-1.64671	888
1.08505	-0.162487	-0.20534	-1.5588	-1.64671	888.5
0.771358	-0.400185	-0.20534	-1.51526	-1.6423	889
1.28539	-0.400185	-0.20534	-1.51526	-1.6423	889.5
1.02332	-0.400185	-0.436159	-1.47391	-1.62251	890
1.16557	-0.400185	-0.436159	-1.47391	-1.62251	890.5
1.11117	-0.663807	-0.436159	-1.413	-1.59021	891
0.703519	-0.663807	-0.436159	-1.413	-1.59021	891.5
1.05238	-0.663807	-0.662801	-1.32805	-1.51124	892
1.00578	-0.663807	-0.662801	-1.32805	-1.51124	892.5
0.925632	-0.918706	-0.662801	-1.22738	-1.42485	893
1.23162	-0.918706	-0.662801	-1.22738	-1.42485	893.5
0.372822	-0.918706	-0.882927	-1.1124	-1.30621	894
1.68603	-0.918706	-0.882927	-1.1124	-1.30621	894.5
0.719813	-1.18375	-0.882927	-1.01694	-1.20591	895
1.29494	-1.18375	-0.882927	-1.01694	-1.20591	895.5
1.14156	-1.18375	-1.11927	-0.939237	-1.09842	896
0.749755	-1.18375	-1.11927	-0.939237	-1.09842	896.5
1.71035	-1.43935	-1.11927	-0.873171	-1.01525	897
1.24466	-1.43935	-1.11927	-0.873171	-1.01525	897.5
0.773442	-1.43935	-1.32513	-0.812686	-0.912038	898
0.959669	-1.43935	-1.32513	-0.812686	-0.912038	898.5
1.43908	-1.6725	-1.32513	-0.770692	-0.837541	899
0.8757	-1.6725	-1.32513	-0.770692	-0.837541	899.5
1.79289	-1.6725	-1.53861	-0.769899	-0.797851	900
1.49673	-1.6725	-1.53861	-0.769899	-0.797851	900.5
1.48179	-1.89682	-1.53861	-0.800001	-0.789913	901
0.618759	-1.89682	-1.53861	-0.800001	-0.789913	901.5
1.48685	-1.89682	-1.71007	-0.827309	-0.764518	902
1.4418	-1.89682	-1.71007	-0.827309	-0.764518	902.5
0.521636	-2.0497	-1.71007	-0.851423	-0.756094	903
1.51499	-2.0497	-1.71007	-0.851423	-0.756094	903.5
0.45111	-2.0497	-1.84146	-0.886215	-0.755088	904
1.32241	-2.0497	-1.84146	-0.886215	-0.755088	904.5
0.776309	-2.15592	-1.84146	-0.923349	-0.779201	905
1.55127	-2.15592	-1.84146	-0.923349	-0.779201	905.5
0.483037	-2.15592	-1.93725	-0.965257	-0.793711	906
0.919148	-2.15592	-1.93725	-0.965257	-0.793711	906.5
1.58846	-2.23074	-1.93725	-1.02151	-0.83948	907
0.355454	-2.23074	-1.93725	-1.02151	-0.83948	907.5
1.56539	-2.23074	-1.98481	-1.06679	-0.879582	908
0.902279	-2.23074	-1.98481	-1.06679	-0.879582	908.5
0.707696	-2.2224	-1.98481	-1.08325	-0.906652	909
0.697988	-2.2224	-1.98481	-1.08325	-0.906652	909.5
2.16606	-2.2224	-2.03377	-1.14765	-0.973042	910
0.984621	-2.2224	-2.03377	-1.14765	-0.973042	910.5
1.29656	-2.18339	-2.03377	-1.19099	-1.04714	911
0.460413	-2.18339	-2.03377	-1.19099	-1.04714	911.5
1.054	-2.18339	-2.00236	-1.20412	-1.08149	912
1.21891	-2.18339	-2.00236	-1.20412	-1.08149	912.5
1.61967	-2.12524	-2.00236	-1.24846	-1.16103	913
1.34412	-2.12524	-2.00236	-1.24846	-1.16103	913.5
0.396373	-2.12524	-1.92195	-1.25548	-1.20396	914
1.37176	-2.12524	-1.92195	-1.25548	-1.20396	914.5
1.49919	-2.03727	-1.92195	-1.28988	-1.28048	915
1.70613	-2.03727	-1.92195	-1.28988	-1.28048	915.5
0.835122	-2.03727	-1.81894	-1.32093	-1.34321	916
1.2177	-2.03727	-1.81894	-1.32093	-1.34321	916.5
0.168725	-1.86612	-1.81894	-1.28947	-1.36133	917
1.37279	-1.86612	-1.81894	-1.28947	-1.36133	917.5
0.562863	-1.86612	-1.67672	-1.26558	-1.36329	918
0.609077	-1.86612	-1.67672	-1.26558	-1.36329	918.5
1.95508	-1.70566	-1.67672	-1.25143	-1.37269	919
0.658608	-1.70566	-1.67672	-1.25143	-1.37269	919.5
1.39238	-1.70566	-1.51804	-1.2244	-1.3586	920
0.848744	-1.70566	-1.51804	-1.2244	-1.3586	920.5
0.889863	-1.49618	-1.51804	-1.16941	-1.31809	921
1.32171	-1.49618	-1.51804	-1.16941	-1.31809	921.5
0.775263	-1.49618	-1.34457	-1.12271	-1.27656	922
1.06872	-1.49618	-1.34457	-1.12271	-1.27656	922.5
1.40316	-1.29572	-1.34457	-1.08526	-1.24742	923
1.21111	-1.29572	-1.34457	-1.08526	-1.24742	923.5
0.826142	-1.29572	-1.16149	-1.04289	-1.19309	924
1.62011	-1.29572	-1.16149	-1.04289	-1.19309	924.5
1.45897	-1.12466	-1.16149	-1.04029	-1.17774	925
1.01742	-1.12466	-1.16149	-1.04029	-1.17774	925.5
0.577491	-1.12466	-0.962219	-1.00171	-1.11606	926
2.08318	-1.12466	-0.962219	-1.00171	-1.11606	926.5
0.257192	-0.946073	-0.962219	-0.981685	-1.08359	927
1.73934	-0.946073	-0.962219	-0.981685	-1.08359	927.5
2.17227	-0.946073	-0.853397	-1.04071	-1.1215	928
1.33749	-0.946073	-0.853397	-1.04071	-1.1215	928.5
1.56558	-0.805362	-0.853397	-1.08816	-1.15587	929
1.3928	-0.805362	-0.853397	-1.08816	-1.15587	929.5
2.14088	-0.805362	-0.771514	-1.17919	-1.22058	930
1.51622	-0.805362	-0.771514	-1.17919	-1.22058	930.5
1.38264	-0.695672	-0.771514	-1.26044	-1.28251	931
1.77715	-0.695672	-0.771514	-1.26044	-1.28251	931.5
1.53298	-0.695672	-0.723073	-1.37003	-1.35849	932
2.48803	-0.695672	-0.723073	-1.37003	-1.35849	932.5
2.16887	-0.689206	-0.723073	-1.53947	-1.50211	933
1.92285	-0.689206	-0.723073	-1.53947	-1.50211	933.5
2.85284	-0.689206	-0.763867	-1.74435	-1.67364	934
1.54525	-0.689206	-0.763867	-1.74435	-1.67364	934.5
2.38903	-0.715848	-0.763867	-1.92637	-1.83533	935
2.57272	-0.715848	-0.763867	-1.92637	-1.83533	935.5
2.43204	-0.715848	-0.883855	-2.15736	-2.03754	936
2.21214	-0.715848	-0.883855	-2.15736	-2.03754	936.5
1.77036	-0.794824	-0.883855	-2.34072	-2.21412	937
1.98045	-0.794824	-0.883855	-2.34072	-2.21412	937.5
2.33611	-0.794824	-1.04005	-2.52249	-2.3836	938
2.10319	-0.794824	-1.04005	-2.52249	-2.3836	938.5
1.68418	-0.909409	-1.04005	-2.65245	-2.51477	939
2.5217	-0.909409	-1.04005	-2.65245	-2.51477	939.5
2.0668	-0.909409	-1.24469	-2.78764	-2.64201	940
1.93338	-0.909409	-1.24469	-2.78764	-2.64201	940.5
1.82717	-1.05694	-1.24469	-2.85261	-2.72933	941
2.67501	-1.05694	-1.24469	-2.85261	-2.72933	941.5
1.91868	-1.05694	-1.48074	-2.91423	-2.80326	942
1.15918	-1.05694	-1.48074	-2.91423	-2.80326	942.5
2.72774	-1.23224	-1.48074	-2.91678	-2.83189	943
1.69648	-1.23224	-1.48074	-2.91678	-2.83189	943.5
2.02521	-1.23224	-1.69505	-2.87644	-2.80769	944
1.53394	-1.23224	-1.69505	-2.87644	-2.80769	944.5
1.42933	-1.38977	-1.69505	-2.75709	-2.71939	945
2.44503	-1.38977	-1.69505	-2.75709	-2.71939	945.5
1.51849	-1.38977	-1.92106	-2.63526	-2.62648	946
2.07986	-1.38977	-1.92106	-2.63526	-2.62648	946.5
1.58005	-1.57119	-1.92106	-2.47118	-2.50224	947
1.928	-1.57119	-1.92106	-2.47118	-2.50224	947.5
2.24956	-1.57119	-2.14646	-2.31425	-2.37774	948
1.35455	-1.57119	-2.14646	-2.31425	-2.37774	948.5
1.43989	-1.71773	-2.14646	-2.08971	-2.1912	949
2.29368	-1.71773	-2.14646	-2.08971	-2.1912	949.5
1.97942	-1.71773	-2.35613	-1.91771	-2.03727	950
1.4052	-1.71773	-2.35613	-1.91771	-2.03727	950.5
2.00305	-1.86857	-2.35613	-1.71782	-1.85732	951
1.7663	-1.86857	-2.35613	-1.71782	-1.85732	951.5
1.60727	-1.86857	-2.51896	-1.53201	-1.67403	952
1.38128	-1.86857	-2.51896	-1.53201	-1.67403	952.5
1.45872	-1.98133	-2.51896	-1.32948	-1.48349	953
1.44547	-1.98133	-2.51896	-1.32948	-1.48349	953.5
1.46294	-1.98133	-2.62369	-1.1491	-1.29251	954
1.46514	-1.98133	-2.62369	-1.1491	-1.29251	954.5
1.9156	-2.08612	-2.62369	-1.00568	-1.13701	955
1.45772	-2.08612	-2.62369	-1.00568	-1.13701	955.5
1.74787	-2.08612	-2.6744	-0.898045	-0.997377	956
1.2253	-2.08612	-2.6744	-0.898045	-0.997377	956.5
1.01967	-2.12148	-2.6744	-0.778115	-0.862633	957
2.10921	-2.12148	-2.6744	-0.778115	-0.862633	957.5
1.70162	-2.12148	-2.70982	-0.751147	-0.792338	958
0.792844	-2.12148	-2.70982	-0.751147	-0.792338	958.5
1.98581	-2.13721	-2.70982	-0.719185	-0.73924	959
1.66816	-2.13721	-2.70982	-0.719185	-0.73924	959.5
2.00448	-2.13721	-2.70251	-0.761045	-0.743891	960
1.47325	-2.13721	-2.70251	-0.761045	-0.743891	960.5
2.19543	-2.15317	-2.70251	-0.839662	-0.793765	961
1.55888	-2.15317	-2.70251	-0.839662	-0.793765	961.5
2.48948	-2.15317	-2.67211	-0.976512	-0.899277	962
1.50272	-2.15317	-2.67211	-0.976512	-0.899277	962.5
1.88879	-2.14298	-2.67211	-1.1216	-1.02601	963
1.55191	-2.14298	-2.67211	-1.1216	-1.02601	963.5
2.60691	-2.14298	-2.62337	-1.32054	-1.19567	964
1.35625	-2.14298	-2.62337	-1.32054	-1.19567	964.5
1.86727	-2.107	-2.62337	-1.49904	-1.36199	965
1.75348	-2.107	-2.62337	-1.49904	-1.36199	965.5
1.69419	-2.107	-2.5214	-1.69385	-1.53988	966
1.92875	-2.107	-2.5214	-1.69385	-1.53988	966.5
1.33133	-2.05133	-2.5214	-1.86534	-1.72202	967
1.90039	-2.05133	-2.5214	-1.86534	-1.72202	967.5
1.67896	-2.05133	-2.39943	-2.03853	-1.89915	968
2.1221	-2.05133	-2.39943	-2.03853	-1.89915	968.5
0.372876	-1.94547	-2.39943	-2.14004	-2.02804	969
2.25656	-1.94547	-2.39943	-2.14004	-2.02804	969.5
2.04434	-1.94547	-2.27835	-2.28262	-2.18345	970
1.0283	-1.94547	-2.27835	-2.28262	-2.18345	970.5
1.7221	-1.8253	-2.27835	-2.34563	-2.27977	971
2.07319	-1.8253	-2.27835	-2.34563	-2.27977	971.5
1.14369	-1.8253	-2.10831	-2.38713	-2.34915	972
1.29994	-1.8253	-2.10831	-2.38713	-2.34915	972.5
1.25405	-1.68153	-2.10831	-2.36018	-2.35655	973
2.2907	-1.68153	-2.10831	-2.36018	-2.35655	973.5
1.23798	-1.68153	-1.9418	-2.33544	-2.35639	974
1.82583	-1.68153	-1.9418	-2.33544	-2.35639	974.5
1.43355	-1.55178	-1.9418	-2.26907	-2.33156	975
1.54672	-1.55178	-1.9418	-2.26907	-2.33156	975.5
2.22892	-1.55178	-1.78333	-2.20811	-2.2898	976
1.51655	-1.55178	-1.78333	-2.20811	-2.2898	976.5
1.47806	-1.41878	-1.78333	-2.09409	-2.20462	977
1.88864	-1.41878	-1.78333	-2.09409	-2.20462	977.5
2.40151	-1.41878	-1.65685	-2.02322	-2.13941	978
1.13696	-1.41878	-1.65685	-2.02322	-2.13941	978.5
1.00779	-1.25926	-1.65685	-1.86084	-1.99873	979
2.46411	-1.25926	-1.65685	-1.86084	-1.99873	979.5
2.90289	-1.25926	-1.58925	-1.81647	-1.94985	980
1.26541	-1.25926	-1.58925	-1.81647	-1.94985	980.5
1.41993	-1.11793	-1.58925	-1.69234	-1.82619	981
2.40207	-1.11793	-1.58925	-1.69234	-1.82619	981.5
2.11359	-1.11793	-1.53637	-1.64414	-1.75586	982
1.56053	-1.11793	-1.53637	-1.64414	-1.75586	982.5
1.6856	-1.01122	-1.53637	-1.56308	-1.66133	983
1.28105	-1.01122	-1.53637	-1.56308	-1.66133	983.5
2.53396	-1.01122	-1.48233	-1.51624	-1.58897	984
1.36836	-1.01122	-1.48233	-1.51624	-1.58897	984.5
1.17386	-0.90313	-1.48233	-1.42977	-1.48157	985
1.32399	-0.90313	-1.48233	-1.42977	-1.48157	985.5
2.03526	-0.90313	-1.43403	-1.37957	-1.39577	986
0.756278	-0.90313	-1.43403	-1.37957	-1.39577	986.5
1.79658	-0.811958	-1.43403	-1.30561	-1.30274	987
1.08513	-0.811958	-1.43403	-1.30561	-1.30274	987.5
1.091	-0.811958	-1.34127	-1.22195	-1.18808	988
1.79146	-0.811958	-1.34127	-1.22195	-1.18808	988.5
0.931873	-0.751434	-1.34127	-1.15204	-1.11708	989
0.977276	-0.751434	-1.34127	-1.15204	-1.11708	989.5
1.29995	-0.751434	-1.2519	-1.08288	-1.0195	990
1.23133	-0.751434	-1.2519	-1.08288	-1.0195	990.5
0.98036	-0.694023	-1.2519	-1.00981	-0.941428	991
0.797986	-0.694023	-1.2519	-1.00981	-0.941428	991.5
1.75225	-0.694023	-1.1637	-0.963651	-0.877717	992
1.45407	-0.694023	-1.1637	-0.963651	-0.877717	992.5
0.702877	-0.651504	-1.1637	-0.907328	-0.820641	993
1.98398	-0.651504	-1.1637	-0.907328	-0.820641	993.5
0.55698	-0.651504	-1.08513	-0.884415	-0.782621	994
1.37026	-0.651504	-1.08513	-0.884415	-0.782621	994.5
0.587359	-0.62011	-1.08513	-0.849915	-0.75174	995
0.803218	-0.62011	-1.08513	-0.849915	-0.75174	995.5
1.6381	-0.62011	-1.01238	-0.846213	-0.749861	996
1.53284	-0.62011	-1.01238	-0.846213	-0.749861	996.5
0.66221	-0.613476	-1.01238	-0.842912	-0.757406	997
0.998322	-0.613476	-1.01238	-0.842912	-0.757406	997.5
1.01603	-0.613476	-0.932762	-0.851177	-0.769311	998
1.4059	-0.613476	-0.932762	-0.851177	-0.769311	998.5
1.79339	-0.663924	-0.932762	-0.909836	-0.84851	999
1.4461	-0.663924	-0.932762	-0.909836	-0.84851	999.5
[truncated: 15,281 more rows]
